# Supplementary material for: A New Set of SSR Markers Combined in One Reaction for Efficient Genotyping of the Hexaploid European Plum (Prunus domestica L.)
Source: Plants (Basel). 2025 Jul 24;14(15):2281. doi: 10.3390/plants14152281 (PMC12348828; doi:10.3390/plants14152281)
Supplement: Supplementary file 1 [file plants-14-02281-s001.zip]

Archive with 5 entries (5 files):
- Table_S1_250708.xlsx
- Table_S2_250708.xlsx
- Table_S3_250616.xlsx
- Table_S4_250616.xlsx
- Table_S5_250708.xlsx
