# Supplementary material for: A New Set of SSR Markers Combined in One Reaction for Efficient Genotyping of the Hexaploid European Plum (Prunus domestica L.)
Source: Plants (Basel). 2025 Jul 24;14(15):2281. doi: 10.3390/plants14152281 (PMC12348828; doi:10.3390/plants14152281)
Supplement: Supplementary file 1 [file plants-14-02281-s001.zip › Table_S1_250708.xlsx]

## Sheet: Info
A new set of SSR markers combined in one reaction for efficient genotyping the hexaploid European plum (Prunus domestica L.)
Supplementary Table 1
First tests		Eight selected genotypes used in first tests
Genotypes		Genotypes used in the study.
		Detailed information about varieties may be found at the Czech Plant Genetic Resources web site, part of Germplasm Resources Information Network (GRIN).
		https://www.gzr.cz/grin-czech
		In green: clones of the same variety, i.e. with the same name
		Orange background: different alleles between clones

## Sheet: First tests
ID	Genotype	Synonyms	Species	Ploidy	Origin	Parents	Year	Citation
PA008	Hanita		Prunus domestica subsp. domestica	6n	Germany	President ´ Auebacher	1980	Hanita (S) engl.odt
PA009	Lováňská	Löveni száp, Belle de Louvain, Schöne vom Löwen, Bella de Lovanio	Prunus domestica subsp. domestica	6n	Belgium	unknown	1845	Belle de Louvain, https://www.nationalfruitcollection.org.uk/full2.php?id=8018&&acc4=1984088&&fruit=plum
PA007	Nancyská	Mirabelle de Nancy, Mirabelle la Grosse, Nancymirabelle, Mirabelle von Nancy, Doppelte Mirabelle	Prunus domestica subsp.syriaca	6n	unknown, first described in France	unknown	cultivated since 15th century	Nancymirabelle engl.odt, https://www.nationalfruitcollection.org.uk/full2.php?id=8223&&acc4=1954095&&fruit=plum
PA010	Stanley		Prunus domestica subsp. domestica	6n	USA	d’Agen ´ Grand Duke	1926	DOI: 10.33045/fgr.v37.2021.01, DOI:10.33045/fgr.v38.2022.04, https://www.nationalfruitcollection.org.uk/full2.php?id=8320&&fruit=plum
PA238	Švestka domácí	Hauszwetschge, German Prune, Quetsche d'Allemagne, Quetsche Commune	Prunus domestica subsp. domestica	6n	unknown, first described in Germany	unknown	cultivated since 17th century	Hauszwetschge engl.odt, https://www.nationalfruitcollection.org.uk/full2.php?id=8269&&acc4=1948484&&fruit=plum
PA005	Topfirst		Prunus domestica subsp. domestica	6n	Germany	Čačanska najbolja ´ Ruth Gerstetter	1993	DOI:10.33045/fgr.v38.2022.04
PA700	Valor		Prunus domestica subsp. domestica	6n	Canada	Imperial Epineuse ´ Grand Duke	1933	https://www.nationalfruitcollection.org.uk/full2.php?id=8345&&acc4=1969044&&fruit=plum
PA006	Wangenheimova	Wangenheims Frühzwetsche, Prune de Wangenheim	Prunus domestica subsp. domestica	6n	Germany	unkown	1837	https://www.nationalfruitcollection.org.uk/full2.php?id=8357&&acc4=1955035&&fruit=plum

## Sheet: Genotypes
ID	Genotype	Comment	CPPCT033						CPSCT042						UDP98-412						CPSCT005						EMPAS02						AMPA100						CPSCT039						PacA33
PA047	48-1-1		106	NA	112	114	120	122	159	NA	169	173	175	177	91	NA	NA	NA	NA	93	173	NA	NA	181	195	207	107	NA	NA	114	123	140	200	NA	202	204	208	210	91	NA	97	105	114	122	172	NA	NA	181	185
PA252	Albatros	2nd round test	112	NA	NA	NA	120	122	165	NA	NA	173	177	180	91	NA	99	109	118	124	179	NA	NA	181	183	185	111	NA	NA	114	120	130	200	204	210	212	214	216	91	NA	NA	97	110	118	181	NA	NA	NA	189
PA200	Althanova	2nd round test	106	NA	NA	112	120	122	161	NA	NA	NA	173	177	91	NA	NA	NA	99	105	173	NA	NA	181	195	207	107	NA	NA	114	120	140	200	NA	NA	202	204	212	91	NA	97	105	110	120	170	NA	NA	178	191
PA201	Althanova		106	NA	NA	112	120	122	161	NA	NA	NA	173	177	91	NA	NA	NA	99	105	173	NA	NA	181	195	207	107	NA	NA	114	120	140	200	NA	NA	202	204	212	91	97	105	110	120	122	170	NA	NA	178	191
PA106	Alvina		112	NA	NA	NA	118	120	169	NA	NA	173	177	180	87	NA	91	99	101	105	173	NA	NA	NA	181	191	114	NA	NA	120	130	140	202	NA	NA	210	212	214	93	97	105	112	118	120	170	178	181	189	191
PA386	Amátka		97	NA	NA	112	116	122	167	NA	170	173	177	181	89	91	99	101	105	107	181	NA	NA	NA	189	207	107	NA	NA	114	120	126	202	NA	204	208	210	214	91	NA	NA	97	120	143	178	NA	187	189	201
PA024	Ananasová česká švestka	2nd round test	95	NA	112	116	120	122	157	NA	NA	173	175	177	89	NA	91	95	109	116	173	NA	177	181	183	189	107	NA	NA	NA	126	130	200	NA	204	206	208	216	91	NA	NA	97	105	110	168	176	178	181	187
PA266	Anička	2nd round test	95	97	104	106	112	120	173	NA	NA	NA	NA	177	91	NA	NA	NA	95	122	177	NA	NA	179	181	203	107	NA	114	120	126	140	200	NA	206	208	216	240	97	NA	NA	105	106	112	168	174	181	185	205
PA335	Anna Späth	2nd round test	97	NA	106	112	120	122	161	NA	NA	170	173	177	89	NA	91	99	101	109	177	NA	NA	181	183	187	107	NA	NA	114	120	140	200	NA	212	214	216	240	91	NA	NA	97	105	110	168	170	181	187	199
PA542	Anna Späth		97	NA	106	112	120	122	161	NA	NA	170	173	177	89	NA	91	99	101	109	177	NA	NA	181	183	187	107	NA	NA	114	120	140	200	NA	212	214	216	240	91	NA	NA	97	105	110	168	170	181	187	199
PA370	Aprimira		97	NA	NA	104	112	120	165	167	173	177	179	180	91	NA	NA	99	105	116	173	NA	NA	181	195	197	107	NA	114	123	126	140	200	NA	NA	202	212	240	97	NA	NA	NA	112	122	172	178	181	187	213
PA191	AŠATAN	2nd round test	106	NA	NA	112	120	122	163	NA	NA	NA	175	180	87	NA	91	101	105	118	181	NA	183	185	191	197	107	NA	111	120	123	130	204	NA	206	210	212	224	91	NA	97	110	112	118	176	NA	NA	181	183
PA468	Atemos		97	NA	106	112	120	122	169	NA	173	177	180	181	89	NA	NA	91	101	109	187	NA	NA	189	191	197	107	NA	111	120	126	140	208	NA	212	216	224	242	91	NA	97	110	112	143	176	NA	181	187	189
PA218	Auerbacher	2nd round test	106	NA	NA	112	118	120	163	NA	169	173	177	179	87	91	95	101	105	109	173	177	189	191	195	197	107	NA	114	120	130	140	204	NA	210	212	214	216	91	NA	NA	97	105	110	168	170	181	185	197
PA712	Azura		97	NA	110	112	114	116	165	NA	NA	175	177	180	91	NA	NA	95	99	107	179	NA	181	189	195	197	107	NA	NA	114	123	126	202	NA	NA	204	210	212	91	NA	97	105	133	143	170	NA	181	189	244
PA118	B IX 19/46 Jugoslavie		95	NA	97	112	118	122	157	NA	167	170	175	177	95	NA	99	105	116	138	173	177	181	185	187	191	107	NA	NA	NA	120	140	204	NA	NA	NA	208	212	91	NA	NA	97	103	105	170	NA	178	181	187
PA371	Bellamira		106	NA	112	116	118	122	167	NA	NA	169	171	180	87	NA	NA	NA	91	95	179	NA	181	195	197	207	107	NA	NA	114	130	140	200	202	206	210	214	224	95	NA	97	105	118	139	170	197	201	213	235
PA219	Biandekova		104	112	114	116	120	122	165	NA	NA	167	173	175	91	NA	105	109	124	128	179	NA	181	183	187	197	107	111	112	123	130	140	202	NA	NA	204	210	216	91	NA	NA	97	112	118	172	176	181	189	205
PA117	Bílá trnečka		104	NA	106	112	114	120	173	NA	NA	NA	177	179	91	NA	NA	NA	NA	107	173	NA	NA	179	195	201	107	NA	120	123	130	140	200	NA	204	208	212	216	89	NA	95	97	105	120	168	NA	170	174	181
PA387	Blood		112	NA	NA	116	120	122	175	NA	NA	NA	NA	177	89	NA	NA	NA	95	109	177	NA	NA	185	191	197	107	NA	NA	114	120	123	204	NA	NA	NA	214	216	91	NA	NA	NA	97	106	168	NA	NA	181	185
PA232	Bluefre		102	NA	112	114	116	120	167	NA	NA	171	173	175	89	NA	91	99	101	107	181	NA	NA	195	197	207	107	NA	111	114	126	130	200	NA	204	208	214	242	91	NA	NA	NA	97	143	172	178	181	189	248
PA405	Bluefre		102	NA	112	114	116	120	167	NA	NA	171	173	175	89	NA	91	99	101	107	181	NA	NA	195	197	207	107	NA	111	114	126	130	200	NA	204	208	214	242	91	NA	NA	NA	97	143	172	178	181	189	244
PA241	Broumovská švestka	2nd round test	97	NA	NA	116	120	122	170	NA	NA	NA	173	175	91	95	99	101	105	109	177	181	183	187	189	207	107	NA	NA	111	114	140	200	NA	212	214	216	240	91	NA	NA	NA	97	106	178	NA	181	185	197
PA678	Bryská	2nd round test	95	NA	106	118	120	122	157	NA	NA	161	173	181	91	NA	NA	99	105	140	173	NA	NA	NA	NA	181	107	NA	NA	114	120	140	200	NA	206	208	210	240	91	105	110	112	118	122	178	NA	NA	181	207
PA172	Burbanks new grand prize		102	NA	NA	106	112	120	167	NA	169	171	173	177	91	NA	NA	97	99	101	177	NA	NA	181	195	207	107	NA	111	120	123	126	204	NA	210	212	218	242	91	NA	NA	97	110	118	170	NA	NA	NA	172
PA369	Burton		97	NA	NA	NA	112	122	165	NA	167	170	177	180	89	NA	91	99	101	109	177	NA	NA	NA	181	187	111	120	123	124	130	140	204	NA	NA	210	212	216	105	NA	112	114	118	143	170	NA	NA	178	181
PA080	California blue	2nd round test	104	NA	NA	112	118	122	165	169	173	175	177	180	91	NA	99	101	105	124	177	NA	NA	NA	181	195	107	NA	NA	111	123	140	200	NA	NA	210	212	214	91	NA	97	118	120	143	170	NA	172	189	201
PA091	Carpatin	2nd round test	112	NA	NA	118	120	122	169	NA	NA	173	175	177	91	95	99	101	109	136	179	NA	NA	181	185	201	107	NA	111	112	120	140	200	NA	204	210	212	214	91	NA	NA	97	120	139	170	NA	NA	181	183
PA065	Carská	2nd round test	106	NA	NA	112	118	120	163	NA	169	173	177	180	87	NA	91	101	105	136	181	NA	NA	NA	NA	193	107	NA	NA	114	120	130	202	204	208	210	214	224	93	NA	97	105	112	118	176	178	181	189	201
PA066	Carská		106	NA	NA	112	118	120	163	NA	169	173	177	180	87	NA	91	101	105	136	181	NA	NA	NA	NA	191	107	NA	NA	114	120	130	202	204	208	210	214	224	93	NA	97	105	112	118	176	178	181	189	201
PA249	Casalinga		104	NA	NA	112	116	120	161	NA	167	173	175	177	89	91	95	101	103	109	177	NA	181	185	189	207	107	NA	114	123	126	130	202	NA	NA	208	212	216	91	NA	NA	97	110	120	168	178	185	187	189
PA736	Colora		97	NA	NA	NA	112	118	167	NA	NA	169	173	177	91	NA	95	99	101	109	179	NA	181	185	187	189	107	114	123	130	140	151	200	NA	204	208	212	224	91	NA	97	118	120	139	168	NA	NA	170	172
PA175	Conquist	2nd round test	102	106	112	114	118	120	163	NA	NA	171	173	177	89	NA	NA	91	94	99	177	NA	189	191	195	207	111	NA	114	117	122	123	208	NA	NA	210	212	218	97	NA	NA	110	114	120	178	NA	181	189	201
PA136	Cukrová velká	2nd round test	95	104	106	112	116	122	165	NA	NA	NA	173	177	91	NA	NA	95	105	109	177	179	181	187	195	203	112	NA	120	126	130	140	200	NA	NA	204	208	216	91	NA	97	105	110	112	168	172	174	181	187
PA055	Czernowitzer (Černošická)		95	NA	97	112	120	122	157	NA	NA	177	180	181	91	NA	99	105	116	122	177	NA	NA	NA	181	187	107	NA	NA	111	120	123	200	NA	202	206	212	216	91	97	105	110	112	118	168	NA	176	178	181
PA067	Čačanská lepotica		110	NA	NA	112	116	122	165	NA	NA	167	177	181	89	NA	91	99	107	136	181	NA	NA	NA	189	195	107	111	114	120	126	140	204	208	210	212	214	224	97	NA	105	118	120	143	170	181	187	189	201
PA102	Čačanská najbolja	2nd round test	106	NA	112	118	120	122	167	NA	NA	NA	169	177	91	NA	NA	NA	95	107	179	NA	181	189	195	207	107	NA	114	123	126	140	210	NA	212	214	216	224	97	NA	105	118	139	143	170	181	189	197	201
PA453	Čačanská raná		102	NA	112	116	120	122	167	NA	NA	171	177	181	91	NA	NA	101	107	136	181	NA	NA	NA	189	195	114	NA	120	123	130	140	204	NA	208	212	214	216	97	NA	NA	105	120	141	170	NA	NA	181	189
PA690	Čačanská raná		102	NA	112	116	120	122	167	NA	NA	171	177	181	91	NA	NA	101	107	136	181	NA	NA	NA	189	195	114	NA	120	123	130	140	204	NA	208	212	214	216	97	NA	NA	105	120	139	170	NA	NA	181	189
PA691	Čačanská raná		102	NA	112	116	120	122	167	NA	NA	171	177	181	91	NA	NA	101	107	136	181	NA	NA	NA	189	195	114	NA	120	123	130	140	204	NA	208	212	214	216	97	NA	NA	105	120	139	170	NA	NA	181	189
PA752	Čačanská rodná	2nd round test	112	NA	NA	116	120	122	171	NA	NA	173	175	177	89	NA	91	95	101	109	177	NA	NA	181	189	207	107	NA	114	120	126	130	204	NA	NA	208	212	242	91	NA	NA	97	105	143	178	NA	181	187	199
PA160	Čachtická skorá		104	NA	112	114	116	120	175	NA	NA	NA	177	179	89	NA	91	95	109	116	177	NA	179	183	187	197	107	NA	NA	120	130	140	202	NA	NA	204	208	212	89	NA	NA	97	106	110	181	NA	NA	185	205
PA298	Černosliv Samarkandskij	2nd round test	112	NA	NA	NA	114	126	165	NA	167	173	175	177	91	NA	NA	101	105	109	173	NA	NA	NA	177	187	107	NA	NA	111	120	140	200	NA	NA	204	212	216	91	105	112	114	116	120	170	NA	NA	172	178
PA338	Čestická švestka domácí		112	NA	NA	116	120	122	173	NA	NA	NA	175	177	89	NA	NA	95	101	109	177	NA	183	185	189	199	107	NA	114	120	123	130	204	NA	NA	212	214	216	91	NA	NA	97	105	106	168	183	185	187	199
PA311	Dabrovická		112	NA	NA	116	120	122	173	NA	NA	NA	175	177	89	NA	91	95	101	105	177	NA	181	183	189	195	107	NA	NA	112	120	140	200	NA	202	204	212	216	91	NA	NA	97	112	114	181	NA	NA	NA	187
PA082	Dämbovita	2nd round test	112	NA	NA	NA	118	122	169	NA	173	175	177	180	91	NA	95	99	101	118	183	185	195	197	201	207	107	NA	114	120	130	140	204	NA	NA	NA	206	212	97	NA	NA	NA	110	120	170	NA	181	183	191
PA098	Delikya		97	NA	114	118	122	129	159	NA	169	170	175	181	91	NA	NA	NA	NA	116	173	NA	181	189	195	207	107	NA	NA	120	126	140	204	NA	NA	208	210	212	91	NA	NA	103	105	112	170	NA	NA	181	193
PA033	Diana		106	NA	110	112	120	122	161	NA	NA	165	177	181	91	NA	NA	95	99	105	181	NA	NA	189	195	207	107	NA	NA	NA	120	140	200	NA	204	210	212	224	97	NA	NA	105	110	118	170	NA	NA	178	181
PA030	DOFI 70 S. 507		97	112	114	116	118	122	169	NA	175	177	180	181	91	NA	NA	NA	NA	99	179	NA	NA	181	183	195	107	NA	114	120	123	130	204	NA	208	212	214	240	97	NA	NA	NA	120	139	170	NA	NA	NA	187
PA077	DOFI 70 S. 68		110	NA	112	116	120	122	165	NA	NA	NA	167	177	91	NA	NA	NA	95	109	181	NA	NA	183	189	195	107	NA	NA	114	120	140	204	208	210	212	214	216	93	NA	97	105	110	114	170	NA	178	187	201
PA072	Dor Silvia		106	NA	NA	NA	112	122	161	NA	NA	NA	177	181	91	NA	NA	95	105	136	179	NA	NA	NA	181	207	107	NA	114	120	123	140	200	NA	NA	202	210	212	91	NA	97	110	118	139	170	NA	NA	178	191
PA709	Dwarf		106	NA	110	112	116	122	163	NA	NA	165	180	181	89	NA	91	99	101	105	181	NA	189	191	195	197	111	NA	120	126	130	140	204	NA	208	210	212	224	97	NA	105	110	112	143	176	NA	NA	181	187
PA053	Edda		106	NA	NA	112	118	122	165	NA	NA	169	177	181	91	NA	NA	95	99	140	179	NA	181	187	189	191	107	NA	NA	120	126	140	200	NA	NA	204	210	212	97	NA	105	110	120	143	170	NA	NA	NA	NA
PA299	Elena		106	NA	NA	116	120	122	169	NA	NA	NA	173	175	89	91	99	101	105	107	177	NA	181	183	189	195	107	NA	111	114	130	140	210	NA	NA	212	216	240	91	NA	NA	NA	97	105	178	NA	NA	181	197
PA083	Emma Lepermann		106	NA	112	114	116	120	161	NA	NA	165	177	179	91	NA	NA	101	105	138	173	NA	177	181	195	197	111	NA	NA	120	130	140	204	NA	208	210	214	216	91	NA	NA	97	105	118	170	176	178	181	201
PA229	Empress		112	NA	NA	NA	114	120	165	NA	173	175	177	180	89	NA	NA	91	105	132	181	NA	NA	183	195	209	107	NA	NA	112	114	140	200	NA	NA	204	210	214	91	NA	NA	97	110	118	170	NA	172	187	189
PA048	Ersinger	2nd round test	104	110	112	116	120	122	161	NA	NA	165	175	177	95	NA	NA	99	109	136	177	NA	179	181	189	197	107	NA	NA	NA	120	123	204	NA	NA	208	212	216	91	NA	NA	97	106	133	168	178	181	187	201
PA084	Eslingenská		95	112	114	116	120	122	157	NA	NA	175	177	179	91	95	99	101	109	140	177	NA	181	185	189	197	107	NA	NA	120	123	130	200	NA	204	208	212	214	91	NA	97	106	110	112	168	170	176	181	185
PA181	Excalibur		97	NA	NA	106	112	122	161	NA	165	170	173	177	89	NA	91	99	101	109	173	NA	NA	NA	181	195	112	NA	NA	114	120	140	200	NA	210	212	214	216	91	97	105	110	112	120	170	NA	172	181	189
PA056	Felsina		104	NA	NA	112	120	122	161	NA	NA	173	175	177	95	NA	99	101	109	136	177	NA	NA	181	197	207	107	NA	NA	NA	120	140	200	NA	204	212	214	216	91	NA	NA	NA	97	106	181	NA	185	187	201
PA045	Flotowova mirabelka	2nd round test	110	NA	NA	112	118	120	165	NA	NA	167	173	180	87	NA	91	99	116	136	173	NA	177	187	191	203	107	NA	111	114	120	140	200	NA	202	208	210	218	91	NA	105	110	118	135	176	NA	178	181	199
PA234	Francia naranes (Jefferson)		112	NA	NA	114	120	122	165	NA	NA	NA	173	175	99	NA	NA	101	105	109	181	NA	NA	187	197	207	112	NA	NA	NA	120	140	200	NA	202	204	214	240	91	NA	NA	97	110	112	178	NA	181	187	189
PA142	Frigga		95	97	112	114	122	129	157	NA	159	170	175	177	91	NA	NA	NA	99	138	173	181	185	189	195	197	107	NA	NA	NA	120	140	204	NA	NA	208	210	212	91	NA	NA	103	105	112	170	NA	NA	NA	178
PA208	Gabrovská		97	NA	112	118	120	122	169	170	NA	NA	173	177	89	NA	91	95	101	105	173	NA	183	185	189	207	107	NA	NA	NA	114	120	202	204	208	214	216	240	91	NA	NA	97	105	118	168	NA	178	181	187
PA759	Gabrovská		97	NA	112	118	120	122	169	170	NA	NA	173	177	89	NA	91	95	101	105	173	NA	183	185	189	207	107	NA	NA	NA	114	120	202	NA	204	208	214	216	91	NA	NA	97	105	118	168	NA	178	181	187
PA242	Gras ameliorat		106	NA	NA	112	120	122	161	NA	NA	173	180	181	89	91	93	95	101	105	177	NA	NA	NA	181	189	111	114	120	123	126	140	200	NA	NA	204	216	240	91	NA	NA	97	105	110	168	NA	NA	181	187
PA288	Gulovačky 2		95	100	104	114	118	120	173	NA	NA	175	177	179	91	95	105	114	116	122	173	NA	179	187	195	207	107	114	120	123	126	151	200	204	206	208	212	216	89	NA	95	97	106	116	168	170	174	178	185
PA057	H 5/10 B		112	NA	NA	NA	NA	122	161	NA	NA	173	177	181	91	NA	NA	NA	NA	99	173	NA	NA	179	181	195	120	NA	NA	NA	123	140	200	NA	NA	204	210	212	97	NA	NA	105	110	139	170	NA	NA	178	181
PA353	Habella		97	NA	NA	102	112	122	171	NA	173	175	177	180	95	99	101	107	109	136	177	NA	NA	181	197	207	107	NA	NA	NA	114	130	204	NA	210	212	214	216	97	NA	NA	120	133	143	172	NA	181	189	201
PA354	Haganta		97	NA	102	112	118	122	169	NA	NA	171	177	180	89	NA	NA	91	99	107	181	NA	183	187	195	207	107	NA	114	123	126	140	202	NA	NA	212	214	216	97	NA	105	118	122	143	170	181	187	201	248
PA162	Hamanova švestka		95	NA	110	116	120	122	157	NA	NA	165	173	175	95	NA	NA	109	116	134	177	NA	183	185	187	197	114	NA	120	123	126	130	200	NA	206	208	214	216	91	NA	NA	NA	97	105	168	NA	NA	181	199
PA008	Hanita	1st round test	97	112	114	116	120	122	173	NA	NA	NA	175	180	91	NA	95	99	109	136	177	179	181	195	197	207	107	NA	NA	114	123	130	202	NA	NA	204	212	214	91	NA	NA	NA	97	133	170	181	187	189	201
PA703	Hanita		97	112	114	116	120	122	173	NA	NA	NA	175	180	91	NA	95	99	109	136	177	NA	179	181	197	207	107	NA	NA	114	123	130	202	NA	NA	204	212	214	91	NA	NA	NA	97	133	170	181	187	189	201
PA740	Hanka		112	NA	NA	118	120	122	169	NA	NA	173	175	177	91	NA	95	99	103	109	179	NA	NA	181	189	197	107	NA	NA	NA	114	123	202	204	210	212	216	224	91	NA	NA	97	106	139	168	NA	170	181	185
PA778	Haroma		97	112	114	116	120	122	173	NA	NA	NA	175	180	95	99	101	107	109	136	177	NA	181	189	197	207	107	NA	NA	114	123	130	204	NA	210	212	214	216	91	NA	NA	97	105	133	170	181	185	187	189
PA132	Harrachova		112	NA	NA	116	120	122	167	NA	NA	173	175	177	89	91	101	105	109	134	183	NA	NA	NA	189	197	107	111	114	120	123	130	200	NA	202	204	210	216	91	NA	NA	97	106	135	168	NA	181	183	185
PA321	Hauszwetsche Schüler		112	NA	NA	116	120	122	173	NA	NA	NA	175	177	89	NA	NA	95	101	109	177	NA	183	185	189	199	107	NA	114	120	123	130	204	NA	NA	212	214	216	91	NA	NA	97	105	106	168	181	185	187	199
PA300	Hauszwetsche zum Felde	2nd round test	112	NA	NA	116	120	122	173	NA	NA	NA	175	177	89	NA	NA	95	101	109	177	NA	183	185	189	197	107	NA	NA	114	120	130	204	NA	NA	212	214	216	91	NA	NA	97	105	106	168	181	185	187	199
PA017	Herman	2nd round test	112	NA	NA	NA	118	120	169	NA	NA	NA	177	180	87	NA	91	95	99	105	181	NA	NA	NA	191	195	107	NA	NA	120	130	140	202	NA	204	208	210	214	97	NA	NA	118	120	139	170	NA	178	181	201
PA470	Hololepa		102	NA	106	112	120	122	163	NA	171	175	177	180	87	NA	91	99	118	132	181	NA	NA	183	185	195	111	NA	NA	120	123	140	204	NA	NA	210	212	242	91	NA	NA	NA	97	110	172	NA	NA	176	181
PA351	Homeside plum		112	NA	NA	116	120	122	173	NA	NA	NA	175	177	89	NA	NA	95	101	109	177	NA	183	185	189	197	107	NA	114	120	123	130	204	NA	NA	NA	212	216	91	NA	NA	97	105	106	168	181	185	187	199
PA548	Horňácká Durancie (5077657)		97	NA	106	112	120	122	167	NA	NA	177	179	180	93	NA	95	105	107	109	173	177	181	183	187	189	111	NA	123	124	126	130	200	NA	202	204	214	216	91	NA	NA	97	105	110	170	NA	181	187	199
PA149	Hungarian plum IR-528-2		112	NA	NA	NA	116	122	177	NA	NA	NA	180	181	91	NA	NA	101	105	132	181	NA	NA	NA	183	197	107	112	120	126	130	140	200	NA	204	210	212	214	91	NA	NA	NA	97	141	170	NA	NA	172	181
PA375	Christov		95	104	106	112	114	122	165	NA	NA	173	177	180	91	NA	NA	95	105	109	177	NA	NA	195	197	203	107	NA	NA	120	122	140	200	NA	NA	NA	208	240	97	NA	NA	NA	105	143	174	NA	NA	181	185
PA214	Chrudimská	2nd round test	95	97	104	114	116	122	170	NA	NA	173	175	180	95	NA	NA	101	105	109	177	NA	183	189	195	197	107	NA	NA	111	130	140	200	NA	NA	208	216	240	91	NA	NA	NA	97	106	172	178	187	197	207
PA135	II/27 CK Jugoslavie		104	106	112	116	120	122	165	NA	169	173	175	180	91	NA	99	101	107	124	181	NA	NA	NA	NA	195	107	114	120	123	126	140	210	NA	NA	212	214	216	91	NA	NA	97	105	120	170	NA	172	178	181
PA096	II/II/59		110	NA	112	116	120	122	165	NA	NA	173	175	177	91	95	99	101	109	136	177	NA	NA	181	189	197	107	NA	120	123	130	140	200	204	208	214	216	224	97	NA	NA	106	110	139	168	NA	170	181	197
PA418	Imperial		106	NA	112	114	118	120	163	NA	NA	169	173	175	89	NA	95	99	105	109	173	177	183	191	195	207	107	NA	NA	114	120	130	202	NA	NA	204	212	240	97	NA	NA	NA	NA	105	168	NA	170	181	185
PA163	Iroquois		97	NA	NA	112	116	122	170	NA	NA	173	175	177	91	NA	99	105	107	109	177	NA	189	195	207	209	107	NA	NA	114	120	126	200	NA	208	212	214	216	97	NA	NA	NA	NA	99	170	NA	178	181	185
PA243	Italian prune sel. Italianke		97	NA	NA	118	120	122	170	NA	NA	NA	173	175	91	95	99	101	105	109	177	181	183	187	189	207	107	NA	NA	111	114	140	200	NA	212	214	216	240	91	NA	NA	97	105	106	178	NA	181	185	197
PA064	IV 38/50/70 Jugoslavie		106	NA	NA	112	118	122	161	NA	169	175	177	181	91	NA	95	99	107	136	179	NA	NA	181	187	195	107	NA	NA	114	120	140	204	NA	208	210	212	224	97	NA	NA	99	110	118	170	NA	NA	NA	181
PA176	Izjumnaja	2nd round test	97	NA	112	116	120	122	167	NA	173	175	177	180	93	95	105	107	109	116	177	181	185	187	189	197	107	NA	114	123	124	130	200	NA	NA	NA	202	204	91	NA	NA	97	106	118	168	NA	172	174	185
PA150	Izobilie		97	NA	112	116	120	122	169	NA	173	175	177	180	89	NA	91	95	105	109	173	NA	177	189	195	207	107	NA	NA	120	130	140	202	NA	NA	204	208	210	91	NA	NA	97	106	110	168	NA	187	197	199
PA127	Jajcnaja sinaja	2nd round test	104	NA	NA	112	114	122	157	NA	159	163	173	177	89	NA	NA	91	95	99	173	NA	NA	181	187	195	112	NA	114	120	123	140	200	NA	NA	202	208	212	97	NA	105	114	120	126	170	NA	172	178	181
PA113	Jelta butilcovidna	2nd round test	102	NA	NA	NA	112	124	163	NA	173	174	177	181	91	NA	99	107	114	126	181	NA	NA	185	187	201	112	NA	114	123	133	140	200	NA	204	206	210	224	95	NA	NA	97	110	118	176	178	183	185	209
PA177	Jeruzalémská fialová	2nd round test	97	106	112	116	122	126	161	NA	170	173	175	177	89	NA	91	95	101	105	173	NA	177	189	197	207	107	NA	NA	114	123	140	204	NA	210	214	216	240	91	NA	NA	97	105	112	168	170	185	187	235
PA607	Jofela		97	NA	104	106	120	122	161	NA	NA	169	175	177	89	NA	95	99	101	109	177	NA	NA	NA	181	187	107	NA	NA	NA	114	120	204	NA	208	212	214	216	91	NA	NA	97	105	106	172	NA	181	185	189
PA791	Jofela		97	NA	104	106	120	122	161	NA	NA	169	175	177	89	NA	95	99	101	109	177	NA	NA	NA	181	187	107	NA	NA	NA	114	120	204	NA	208	212	214	216	91	NA	NA	97	105	106	172	NA	181	185	189
PA189	Joganta		97	NA	102	112	120	122	169	NA	NA	171	175	177	91	NA	NA	NA	95	107	181	NA	NA	187	195	207	107	NA	NA	NA	114	140	202	208	212	214	216	242	91	NA	NA	97	105	120	172	NA	181	187	189
PA716	Joganta		97	NA	102	112	120	122	169	NA	NA	171	175	177	91	NA	NA	NA	95	107	181	NA	NA	187	195	205	107	NA	NA	NA	114	140	202	208	212	214	216	242	91	NA	NA	97	105	120	172	NA	181	187	189
PA251	Jojo		97	NA	NA	106	120	122	169	NA	NA	173	175	177	89	NA	91	95	101	109	181	NA	NA	187	189	207	107	NA	NA	111	114	126	200	NA	208	214	216	242	91	NA	NA	97	105	120	172	181	185	187	189
PA165	Jubileum		112	NA	NA	NA	NA	122	177	NA	NA	NA	180	181	89	NA	91	101	105	132	181	NA	NA	195	197	207	107	NA	114	120	126	130	200	NA	210	212	214	242	91	NA	NA	NA	97	120	170	NA	NA	172	181
PA068	Julka		104	NA	NA	112	120	122	161	NA	NA	NA	173	177	93	NA	95	99	116	136	177	NA	179	181	189	197	107	NA	111	120	130	140	202	204	208	212	216	224	89	97	114	128	133	135	168	NA	NA	170	181
PA755	Juna		104	NA	NA	112	114	120	161	NA	167	169	177	179	91	NA	NA	99	103	136	181	NA	183	185	189	195	107	NA	NA	NA	120	123	200	NA	NA	208	212	216	91	NA	97	106	114	118	168	NA	170	172	185
PA730	Kamir		102	NA	106	112	120	122	167	NA	169	171	173	177	89	NA	91	95	101	107	181	NA	NA	189	195	207	107	NA	NA	114	123	140	200	NA	210	212	216	240	97	NA	106	118	139	143	170	NA	176	181	189
PA069	Katalánský špendlík		106	NA	NA	NA	112	114	165	NA	NA	167	175	177	91	NA	NA	93	105	107	177	NA	181	187	195	197	107	NA	NA	112	123	140	200	NA	NA	204	206	210	91	NA	NA	NA	97	122	178	NA	NA	181	189
PA704	Katinka		104	NA	112	118	120	122	161	NA	167	169	175	177	91	NA	95	99	103	109	181	NA	NA	NA	185	189	107	NA	114	120	123	130	200	NA	208	210	216	224	97	NA	106	118	120	139	168	NA	NA	170	172
PA166	Kirke	2nd round test	97	NA	104	116	120	122	167	170	173	175	179	180	91	93	99	105	124	128	179	NA	NA	NA	181	207	107	NA	NA	111	123	140	200	NA	202	204	206	210	97	NA	NA	105	112	118	176	178	181	205	240
PA151	Kišiněvskaja rannaja		112	NA	NA	NA	NA	122	175	NA	NA	NA	177	180	91	NA	95	99	101	118	183	NA	185	195	201	207	107	114	120	123	130	140	204	NA	NA	NA	212	214	91	NA	NA	97	105	120	170	NA	181	183	187
PA085	Königsbašská raná		104	NA	110	112	116	120	161	NA	165	167	177	179	91	NA	99	114	124	136	177	NA	179	181	197	199	107	NA	NA	111	120	123	200	NA	204	210	212	224	97	NA	NA	110	120	133	170	NA	176	178	181
PA120	Kontěmirovka		112	NA	NA	NA	120	122	167	NA	NA	NA	173	177	91	NA	NA	95	99	114	173	NA	NA	181	187	195	111	NA	114	120	126	140	200	NA	204	208	212	218	91	NA	103	110	120	126	170	NA	NA	176	187
PA291	Kozí cecky		112	NA	NA	NA	NA	NA	167	NA	NA	NA	173	180	89	91	99	103	109	136	181	NA	NA	NA	195	203	114	120	123	126	130	140	204	NA	206	208	210	214	93	NA	NA	105	110	114	168	NA	176	178	183
PA360	Krasa oseni		97	NA	102	112	116	120	170	NA	NA	171	177	180	89	NA	91	99	105	132	173	NA	NA	NA	181	207	111	NA	NA	114	120	126	200	204	210	212	214	240	91	NA	NA	97	110	122	170	NA	NA	178	181
PA137	Ksiaze walli		114	NA	116	118	120	122	169	NA	NA	NA	175	179	91	NA	NA	99	101	109	177	NA	181	187	191	195	120	NA	NA	123	130	140	202	NA	204	208	210	212	91	NA	NA	97	105	143	170	172	176	187	189
PA326	Kyrgyzskaja prevoschodnaja	2nd round test	106	NA	NA	112	114	122	169	NA	173	175	177	181	91	NA	NA	NA	105	132	173	NA	NA	195	197	207	107	NA	111	120	126	140	200	NA	NA	204	214	242	91	NA	97	105	110	122	170	NA	NA	181	193
PA283	LEP-1		112	NA	114	116	118	122	163	NA	NA	NA	175	177	91	NA	NA	99	101	109	181	NA	NA	NA	189	195	107	NA	111	114	120	123	200	NA	NA	204	210	214	91	NA	97	103	118	143	170	185	187	189	201
PA059	LEP-2		106	NA	NA	NA	112	122	169	NA	NA	173	175	177	91	NA	NA	NA	NA	95	181	NA	189	195	197	207	107	NA	NA	120	123	140	200	204	210	212	216	224	91	97	112	122	139	143	181	NA	NA	189	197
PA244	Lesidrjanská		112	NA	NA	116	120	122	173	NA	NA	NA	175	177	89	NA	NA	95	101	109	177	NA	183	185	189	197	107	NA	114	120	123	130	204	NA	NA	212	214	216	91	NA	NA	97	105	106	168	181	185	187	199
PA245	Lincoln	2nd round test	102	NA	NA	106	112	116	169	NA	NA	171	177	181	89	NA	NA	91	105	132	177	NA	NA	181	195	207	111	NA	114	120	126	130	200	NA	204	212	214	242	91	NA	NA	NA	97	110	170	NA	172	181	189
PA475	Lipnická		97	NA	NA	112	116	122	165	NA	170	173	175	180	91	NA	NA	95	99	105	177	NA	NA	181	189	205	111	NA	114	120	126	130	204	NA	208	210	216	240	97	NA	NA	106	110	112	170	172	174	181	207
PA009	Lováňská (Löveni száp)	1st round test	104	NA	NA	NA	112	116	165	NA	175	177	179	180	91	99	101	105	109	124	179	NA	NA	181	195	197	111	NA	120	123	130	140	200	NA	204	210	214	216	91	NA	97	110	118	143	172	176	181	189	201
PA026	Lützelsachsenská		104	110	112	114	120	126	161	NA	NA	165	177	179	91	NA	NA	95	114	136	179	NA	181	183	195	207	107	NA	NA	120	123	140	200	NA	NA	202	208	212	93	NA	NA	97	114	133	168	NA	170	178	199
PA466	Malenovická		97	NA	104	106	112	120	167	NA	NA	173	177	179	89	NA	105	109	116	124	173	177	181	183	195	203	107	111	120	123	130	140	200	NA	204	214	216	224	91	95	97	105	110	122	170	NA	NA	176	181
PA138	Mallard (Norway)		106	NA	NA	112	120	122	165	NA	NA	173	177	181	91	NA	NA	99	101	140	181	NA	NA	NA	187	191	120	NA	NA	123	126	140	200	NA	208	210	212	240	97	103	105	110	118	143	170	NA	NA	181	187
PA070	Malvazinka	2nd round test	112	NA	NA	NA	118	122	169	NA	NA	NA	173	177	91	NA	NA	95	99	105	177	NA	181	185	195	207	107	NA	NA	NA	120	140	200	NA	NA	204	210	212	91	NA	97	110	118	120	170	NA	NA	NA	191
PA050	Meritare		95	NA	112	118	122	129	157	159	165	169	173	177	91	NA	NA	NA	NA	109	173	187	191	195	197	207	107	NA	NA	NA	NA	140	210	NA	NA	NA	212	216	91	NA	NA	97	110	120	170	NA	NA	187	189
PA074	Meruňková od Včeláka		97	NA	106	118	120	122	163	NA	NA	169	170	173	87	NA	NA	91	99	105	173	NA	NA	177	187	191	107	NA	111	114	120	140	200	202	204	208	210	212	91	NA	97	105	118	122	170	176	178	181	197
PA086	Minerva		112	NA	NA	118	120	122	169	NA	173	177	180	181	91	NA	99	101	118	136	183	NA	185	187	189	195	107	112	114	120	123	130	204	NA	NA	208	210	212	91	NA	NA	97	110	118	170	NA	NA	181	199
PA174	Mirabelka Juane de Ploudiv		104	NA	NA	112	118	122	167	NA	NA	169	177	183	91	NA	93	99	105	134	183	NA	NA	197	203	207	111	NA	112	120	123	126	200	NA	204	206	210	224	91	NA	97	105	118	120	174	181	187	189	207
PA385	Miroma		97	NA	114	116	120	122	171	NA	NA	NA	173	177	89	NA	91	95	109	116	177	NA	NA	181	197	207	107	NA	114	120	126	130	202	204	208	212	214	242	97	NA	105	112	118	120	170	178	181	187	205
PA284	Modrá slíva (Hrdlička)		97	NA	106	112	120	122	161	NA	170	173	180	181	89	NA	NA	99	105	107	173	NA	NA	177	181	187	111	NA	NA	NA	120	140	200	NA	202	208	210	212	91	NA	NA	97	112	122	170	NA	172	178	181
PA169	Modrý špendlík		104	NA	NA	106	112	114	175	NA	NA	NA	177	179	91	NA	NA	NA	NA	116	173	NA	177	179	187	201	107	NA	NA	114	123	126	200	NA	206	208	212	224	97	105	106	114	118	120	174	176	178	185	187
PA095	Montfortská		97	NA	106	112	118	122	163	169	170	173	177	180	91	NA	NA	NA	99	105	173	NA	181	189	195	207	107	NA	NA	114	120	140	200	NA	202	208	210	240	97	NA	NA	110	112	118	178	NA	181	197	199
PA007	Nancyská	1st round test	95	112	114	116	118	120	157	NA	171	173	177	180	87	NA	NA	91	105	116	177	NA	NA	181	197	207	107	NA	NA	114	130	140	200	202	204	206	208	212	93	NA	95	97	112	118	170	178	181	205	213
PA170	NŠ 129/III/24		106	NA	112	116	120	122	169	NA	NA	173	175	177	89	NA	91	95	101	107	177	NA	181	185	195	197	107	NA	NA	NA	120	126	204	NA	208	214	216	242	91	NA	97	105	106	143	168	NA	181	187	207
PA322	Oint. x Stanley č. 512		97	NA	102	112	120	122	171	NA	NA	173	175	177	91	NA	95	101	107	109	181	NA	NA	187	189	207	107	NA	111	114	120	130	200	NA	NA	210	214	216	91	NA	97	105	120	143	172	NA	181	185	187
PA368	Oneida		97	NA	NA	112	120	122	170	NA	NA	173	175	177	91	NA	95	101	105	109	181	NA	NA	183	195	207	107	NA	NA	111	114	126	200	NA	204	212	214	240	91	NA	NA	97	105	118	178	NA	NA	181	189
PA060	Opál		95	97	118	120	122	129	157	NA	159	169	170	173	91	NA	NA	NA	99	116	173	187	189	191	195	197	107	NA	NA	NA	126	140	200	NA	NA	204	210	212	91	NA	NA	97	118	122	170	NA	NA	178	181
PA276	Ortenauer	2nd round test	97	NA	104	112	120	122	161	NA	167	173	175	177	95	NA	NA	101	103	109	185	NA	187	189	197	207	107	NA	NA	114	130	151	200	NA	202	208	214	216	91	NA	NA	97	106	120	168	172	178	181	185
PA292	Otesani		112	NA	NA	114	116	122	163	NA	NA	NA	173	175	89	95	99	101	107	112	175	NA	183	185	187	189	107	NA	111	114	120	130	212	NA	NA	NA	216	224	91	NA	NA	NA	97	105	168	172	187	199	207
PA104	Oullinská renklóda	2nd round test	97	NA	106	114	120	122	169	170	NA	NA	173	175	91	NA	NA	NA	NA	99	173	NA	181	185	197	207	107	NA	NA	NA	120	140	200	NA	NA	204	210	212	91	NA	NA	105	112	122	170	NA	NA	181	193
PA697	Oullinská renklóda		97	NA	106	114	120	122	169	170	NA	NA	173	175	91	NA	NA	NA	NA	99	173	NA	181	185	197	207	107	NA	NA	NA	120	140	200	NA	NA	204	210	212	91	NA	NA	105	112	122	170	NA	NA	181	193
PA331	Pamjať Kostinoi		112	NA	NA	NA	120	122	173	NA	NA	NA	NA	175	91	NA	NA	99	105	109	173	181	185	187	197	207	107	NA	114	120	123	130	200	NA	NA	204	212	214	91	NA	NA	97	105	120	170	NA	181	191	199
PA223	Pamjať Vavilova	2nd round test	102	NA	106	112	116	120	161	NA	NA	NA	171	177	89	NA	91	99	105	132	181	NA	NA	NA	195	207	111	NA	NA	120	130	140	204	NA	210	212	214	242	91	NA	NA	97	105	110	170	NA	172	189	191
PA332	Pavče (Krška)		104	NA	NA	112	114	122	163	NA	NA	175	177	179	91	NA	95	101	105	109	181	195	197	201	203	207	107	112	120	126	130	140	200	202	204	206	212	214	89	NA	91	112	118	143	168	NA	NA	172	178
PA264	Pavlůvky		102	NA	106	112	118	122	161	163	169	173	177	180	89	NA	91	99	105	107	173	NA	NA	181	187	205	111	NA	NA	114	120	140	200	NA	NA	208	210	212	91	NA	97	106	112	122	168	NA	170	178	181
PA088	Pearl		104	NA	110	112	116	120	161	NA	165	167	177	179	91	94	99	114	124	136	177	NA	NA	179	181	197	107	NA	NA	111	120	123	196	200	204	210	212	224	93	NA	97	110	120	135	170	NA	176	178	181
PA108	Pescarus		112	NA	NA	NA	118	122	169	NA	NA	175	177	180	91	NA	NA	NA	99	109	177	181	185	187	197	207	107	NA	114	120	123	140	200	NA	NA	NA	204	212	91	NA	NA	97	110	120	170	NA	181	183	201
PA469	Potemos		106	NA	112	116	120	122	169	NA	NA	NA	177	181	89	NA	NA	91	99	105	181	NA	NA	187	195	197	107	NA	NA	126	130	140	202	NA	NA	208	210	224	91	97	105	110	112	143	172	NA	NA	NA	181
PA301	Požegača 87		112	NA	NA	116	120	122	173	NA	NA	NA	175	177	89	NA	NA	95	101	109	177	NA	183	185	189	197	107	NA	114	120	123	130	204	NA	NA	212	216	220	91	NA	NA	97	105	106	168	181	185	187	199
PA367	Presenta		104	NA	NA	NA	112	114	161	NA	165	167	173	175	89	NA	95	99	101	109	181	NA	183	189	197	207	114	NA	NA	NA	120	130	200	NA	NA	202	208	212	91	NA	NA	97	112	120	178	NA	181	185	187
PA366	President	2nd round test	97	NA	NA	112	114	116	165	NA	NA	173	175	180	89	NA	NA	91	99	105	181	NA	183	195	197	207	107	NA	NA	114	120	130	200	202	204	212	214	240	91	NA	NA	NA	97	112	170	172	181	187	189
PA804	President		97	NA	NA	112	114	116	165	NA	NA	173	175	180	89	NA	NA	91	99	105	181	NA	183	195	197	207	107	NA	NA	114	120	130	200	202	204	212	214	240	91	NA	NA	NA	97	112	170	172	181	187	189
PA278	Record		102	104	112	116	122	126	166	NA	NA	168	173	175	89	91	95	101	124	126	173	NA	185	191	197	207	107	NA	114	119	122	140	198	202	208	210	214	240	91	NA	95	97	105	112	168	NA	170	181	187
PA224	Reeves		106	NA	NA	NA	112	118	161	NA	165	169	177	180	91	NA	NA	99	101	105	177	NA	NA	181	187	195	107	NA	111	120	130	140	200	NA	NA	204	210	212	91	NA	97	105	110	120	170	NA	181	191	209
PA235	Reine Claude Diaphane		106	NA	NA	112	120	129	159	NA	NA	161	177	180	91	NA	NA	NA	99	105	177	NA	NA	NA	181	187	107	NA	NA	114	120	140	200	NA	NA	204	210	212	91	NA	97	105	112	122	170	NA	181	191	199
PA183	Reine red		97	NA	112	116	120	122	170	NA	NA	NA	173	180	89	NA	91	99	101	105	181	NA	187	195	197	207	112	NA	NA	114	130	140	202	NA	204	210	212	240	97	NA	110	112	122	143	170	NA	172	181	187
PA718	Rheingold ( 427 )		112	NA	114	116	120	122	167	NA	NA	NA	173	175	89	NA	NA	NA	91	101	181	NA	NA	NA	183	207	114	NA	NA	120	126	130	200	204	208	214	216	240	91	NA	97	105	112	143	170	178	187	197	244
PA013	Ruth Gerstetter		110	NA	112	118	120	122	165	NA	NA	169	177	181	91	NA	NA	95	99	136	179	NA	NA	181	189	195	107	NA	NA	120	123	140	200	204	208	210	212	224	97	NA	110	118	120	139	170	NA	NA	NA	181
PA103	Ryngló		104	106	112	116	120	122	161	NA	167	173	179	180	91	NA	99	105	124	128	173	NA	179	181	187	197	107	NA	NA	111	123	140	200	NA	202	204	206	212	97	NA	110	112	118	122	170	176	201	205	235
PA389	Samera		102	NA	106	112	116	122	167	NA	NA	169	171	181	91	NA	99	101	107	136	181	NA	NA	NA	NA	195	107	NA	120	126	130	140	208	NA	NA	210	212	214	97	NA	NA	105	120	143	181	NA	189	197	201
PA732	Samera		102	NA	106	112	116	122	167	NA	NA	169	171	181	91	NA	99	101	107	136	181	NA	NA	NA	NA	195	107	NA	120	126	130	140	208	NA	NA	210	212	214	97	NA	NA	105	122	143	181	NA	189	197	201
PA122	Santa Rosa		104	NA	112	116	118	122	165	NA	NA	NA	169	175	91	NA	95	99	101	109	177	NA	181	189	195	199	107	NA	111	114	120	140	204	NA	210	212	214	216	91	NA	NA	105	118	120	170	172	185	187	201
PA361	Scoldus		104	NA	NA	NA	112	116	163	NA	173	177	179	180	91	93	97	99	107	109	179	NA	NA	181	189	203	111	NA	114	120	126	130	200	NA	NA	204	216	240	91	NA	97	105	110	120	166	NA	NA	181	185
PA194	SEL 12		102	NA	106	112	116	122	169	NA	171	173	175	177	89	NA	NA	91	99	105	173	NA	177	195	197	209	107	NA	111	114	123	140	204	NA	208	212	214	240	91	NA	NA	NA	97	110	170	178	181	187	235
PA237	SEL 46		97	NA	102	112	114	120	170	NA	NA	171	173	175	89	NA	NA	NA	91	101	173	NA	177	195	197	207	107	NA	NA	111	126	130	202	204	208	210	212	214	91	NA	97	105	112	143	170	NA	NA	178	181
PA257	SEL A20		106	NA	NA	NA	112	120	169	NA	NA	173	177	180	91	NA	NA	NA	NA	99	177	NA	NA	181	189	207	120	NA	NA	123	126	140	202	NA	204	208	210	212	97	NA	NA	110	112	122	170	NA	NA	181	197
PA236	SEL A-29		102	NA	NA	106	112	120	167	NA	169	171	173	177	91	NA	NA	99	101	107	177	NA	NA	NA	181	207	114	NA	NA	NA	120	126	208	NA	212	214	216	242	97	NA	NA	NA	105	143	178	NA	181	187	197
PA225	SEL A45		102	NA	NA	112	116	120	171	NA	NA	173	177	180	89	NA	91	99	101	107	173	NA	NA	181	187	197	107	NA	123	126	130	140	202	204	208	212	214	242	97	NA	NA	NA	105	112	170	NA	181	189	244
PA125	SEL D5		106	NA	112	116	120	122	167	NA	NA	173	180	181	89	NA	91	105	107	132	181	NA	NA	NA	195	197	111	NA	NA	120	126	130	204	208	210	212	214	216	97	NA	NA	NA	105	143	170	172	178	181	189
PA139	Seneca		112	NA	NA	116	120	122	165	NA	NA	173	175	177	89	NA	91	95	99	101	177	NA	181	183	185	195	107	NA	111	114	123	130	200	204	210	212	214	216	91	NA	97	106	118	143	170	183	187	201	203
PA304	Sentjabrskaja		102	NA	NA	112	120	122	167	NA	NA	NA	171	173	89	91	97	101	105	109	177	NA	181	189	195	207	107	NA	NA	114	123	140	200	NA	NA	204	212	240	97	NA	NA	NA	105	106	170	NA	176	181	185
PA143	Schülleho raná		97	NA	102	112	120	122	170	NA	NA	NA	173	175	91	NA	NA	95	101	107	177	NA	181	183	195	207	107	NA	111	114	120	130	200	NA	212	214	216	218	91	NA	NA	95	97	106	168	170	174	178	181
PA031	SIMONA		106	NA	NA	NA	112	122	163	NA	NA	167	175	181	87	NA	NA	91	99	105	181	183	185	189	191	195	111	NA	NA	120	130	140	204	NA	206	210	212	224	97	NA	105	112	118	143	170	NA	NA	181	183
PA109	Sinaja ptica		106	NA	112	114	118	122	163	NA	NA	167	177	181	87	91	93	95	105	114	181	NA	NA	NA	187	195	111	NA	114	120	130	140	200	NA	NA	202	208	218	91	97	103	114	120	137	185	NA	NA	187	191
PA212	Sizyj golubok		112	NA	NA	NA	120	122	165	NA	NA	NA	173	180	89	NA	NA	91	99	109	177	NA	NA	181	197	207	111	NA	NA	NA	120	140	204	NA	206	210	216	240	97	105	112	124	126	143	172	NA	NA	181	183
PA305	Sklepula (Ryngle)		97	NA	NA	106	112	118	167	NA	169	173	177	179	95	NA	NA	99	105	109	177	NA	181	185	189	195	107	NA	120	122	123	130	200	NA	NA	202	204	212	91	NA	97	105	110	120	170	NA	NA	181	187
PA054	Smalinka		97	NA	106	112	114	122	169	NA	170	173	177	181	91	NA	NA	NA	93	95	173	NA	NA	181	185	195	107	NA	111	114	120	140	204	NA	NA	208	210	218	91	NA	97	105	120	126	176	NA	181	191	193
PA254	Sopernica		97	NA	120	122	124	129	167	NA	NA	NA	170	173	91	NA	97	99	101	105	177	NA	NA	181	189	195	107	NA	NA	114	123	140	200	NA	208	210	212	240	91	NA	NA	NA	NA	97	170	NA	178	181	189
PA263	Spáčilova (Pitín)		104	NA	NA	106	112	114	173	NA	NA	177	179	180	89	NA	NA	NA	91	116	187	195	197	201	203	207	107	NA	111	123	126	140	200	NA	204	206	208	212	89	91	95	97	110	118	170	174	178	181	185
PA705	St. Julien A		104	112	114	116	118	120	166	NA	167	173	175	180	91	NA	NA	NA	99	128	179	NA	NA	181	189	195	111	NA	NA	120	123	140	200	NA	NA	202	206	208	97	NA	NA	NA	105	135	176	NA	NA	178	181
PA390	Stáňa		97	NA	106	112	118	120	167	NA	NA	169	170	173	89	NA	NA	NA	91	105	181	NA	NA	183	189	195	111	NA	NA	114	120	126	202	NA	208	214	216	240	91	NA	NA	NA	97	105	178	NA	181	189	197
PA010	Stanley	1st round test	102	106	112	116	120	122	167	NA	NA	169	171	173	89	NA	NA	91	101	107	181	NA	NA	NA	195	207	107	111	114	120	126	130	208	210	212	214	216	242	97	NA	NA	NA	105	143	178	181	187	189	197
PA285	Ševčíkova		104	106	112	114	120	122	173	NA	NA	175	177	179	91	NA	NA	NA	99	122	173	NA	179	181	185	207	111	NA	NA	NA	123	140	200	NA	NA	204	210	216	91	97	106	112	122	124	170	NA	181	185	199
PA090	Šídlovka		104	NA	NA	112	116	120	167	NA	173	175	177	179	91	NA	93	99	124	128	179	NA	NA	NA	181	197	107	NA	NA	NA	111	123	200	NA	NA	204	206	210	91	NA	NA	97	110	118	176	178	181	201	205
PA115	Št. Jugoslavie 21		104	NA	106	112	114	122	169	NA	NA	173	175	180	91	NA	NA	99	101	105	177	NA	NA	181	195	197	107	NA	NA	NA	123	140	200	NA	NA	204	210	214	91	NA	NA	118	120	122	170	NA	NA	193	201
PA262	Štolcova		97	NA	NA	104	112	120	163	NA	NA	173	177	179	91	NA	NA	93	95	116	173	NA	NA	179	181	197	107	NA	NA	111	120	123	202	NA	NA	204	206	214	97	NA	NA	105	112	118	168	176	181	185	205
PA238	Švestka domácí	1st round test	112	NA	NA	116	120	122	173	NA	NA	NA	175	177	89	NA	NA	95	101	109	177	NA	183	185	189	197	107	NA	114	120	123	130	204	NA	NA	212	214	216	91	NA	NA	97	105	106	168	181	185	187	199
PA343	Švestka domácí		112	NA	NA	116	120	122	173	NA	NA	NA	175	177	89	NA	NA	95	101	109	177	NA	183	185	189	197	107	NA	114	120	123	130	204	NA	NA	212	214	216	91	NA	NA	97	105	106	168	181	183	187	199
PA452	Těchobuzická		97	NA	106	116	120	122	161	NA	NA	NA	170	175	91	NA	95	99	101	109	177	NA	NA	NA	197	207	107	111	114	123	130	140	200	NA	204	210	212	216	91	NA	NA	97	105	110	168	170	178	181	207
PA153	Timočanka		102	NA	NA	112	116	118	167	NA	169	171	173	180	89	NA	NA	91	99	101	181	NA	NA	NA	195	207	111	NA	114	120	123	140	208	NA	NA	210	214	216	97	NA	NA	118	120	143	187	NA	189	197	201
PA766	Tipala		95	97	102	106	112	129	157	159	163	167	170	177	91	99	103	107	116	136	173	NA	NA	187	191	195	120	NA	NA	NA	126	140	200	NA	202	204	210	212	91	NA	NA	97	116	118	170	NA	NA	174	178
PA287	Tončala		95	100	104	114	118	120	171	NA	NA	173	177	179	91	95	105	114	116	122	173	NA	179	187	195	207	107	114	120	123	126	151	200	204	206	208	212	216	89	NA	95	97	106	116	168	170	174	178	185
PA315	Top 2000		106	NA	NA	NA	112	120	163	NA	167	169	173	179	89	NA	91	105	107	109	173	NA	177	181	197	207	107	NA	NA	114	120	126	204	NA	NA	208	210	216	91	NA	NA	97	105	141	168	NA	NA	181	197
PA317	Topend Plus		97	NA	106	112	116	120	167	NA	NA	169	173	180	91	NA	NA	NA	99	105	183	NA	189	195	197	207	107	NA	114	120	130	140	202	210	212	214	224	240	97	NA	NA	105	118	139	170	172	189	197	201
PA005	Topfirst	1st round test	106	NA	NA	112	120	122	167	NA	NA	169	177	181	91	NA	NA	NA	95	99	179	NA	181	189	195	207	120	NA	NA	123	126	140	200	208	210	212	214	216	97	NA	105	110	118	120	170	NA	NA	NA	181
PA772	Topfive		106	NA	NA	112	120	122	161	167	169	173	177	181	91	NA	NA	NA	99	140	173	NA	NA	189	195	207	107	NA	114	120	123	140	206	NA	208	210	212	216	97	NA	105	118	122	139	178	NA	181	189	237
PA157	Topgigant plus		106	NA	NA	112	114	120	167	NA	NA	173	175	177	89	NA	NA	91	95	105	181	NA	NA	183	189	195	107	NA	114	123	126	140	200	NA	210	214	216	240	91	NA	NA	97	112	118	170	NA	181	189	197
PA318	Tophit		97	NA	NA	112	116	122	165	NA	NA	167	177	180	91	NA	NA	NA	NA	99	179	181	183	189	195	197	107	114	120	123	130	140	204	NA	210	212	214	216	91	NA	NA	97	105	118	170	172	189	197	201
PA281	Topking	2nd round test	112	NA	NA	118	120	122	167	NA	169	173	177	179	91	NA	95	101	107	109	179	181	189	191	195	197	107	NA	NA	120	130	140	210	NA	212	214	216	224	91	NA	NA	97	105	110	170	NA	NA	181	197
PA782	Topper		106	NA	NA	112	116	120	173	NA	NA	NA	177	179	87	NA	89	91	101	105	177	NA	NA	181	191	197	107	NA	NA	114	120	140	204	NA	208	210	214	216	91	NA	NA	97	105	110	170	NA	181	185	187
PA144	Topstar		106	NA	112	114	118	122	165	NA	NA	NA	169	175	89	NA	NA	91	99	107	181	NA	183	195	197	207	107	NA	114	123	130	140	202	204	212	214	216	224	91	NA	NA	97	112	118	170	NA	NA	181	189
PA320	Toptaste		106	NA	112	114	118	120	169	NA	NA	NA	175	177	89	NA	NA	91	105	107	179	NA	NA	181	187	195	107	NA	NA	123	126	140	202	NA	210	214	224	240	91	97	112	118	122	143	172	181	187	197	201
PA179	Trnina x Kirka		95	NA	104	112	116	120	167	NA	169	175	177	180	91	NA	NA	93	124	128	157	NA	NA	179	197	207	111	NA	NA	NA	114	123	202	NA	NA	206	210	214	97	NA	NA	NA	105	110	168	NA	170	205	237
PA359	Tuleu dulce		112	NA	NA	NA	120	122	173	NA	NA	NA	175	177	91	NA	NA	95	101	118	177	NA	NA	183	185	197	112	NA	114	120	123	126	204	206	208	210	212	240	91	NA	NA	NA	97	110	178	NA	181	187	189
PA294	Tuleu Gras	2nd round test	112	NA	NA	NA	120	122	173	NA	NA	175	177	180	91	95	99	101	109	118	183	NA	185	187	197	201	111	112	114	120	123	130	204	NA	NA	206	212	214	91	NA	NA	97	105	110	181	NA	NA	183	187
PA140	Tuleu timpuriu		110	NA	112	114	116	122	165	NA	173	175	177	181	91	NA	NA	NA	99	105	179	NA	181	183	189	195	107	NA	NA	NA	114	140	200	202	204	206	208	212	91	NA	97	110	120	139	170	NA	187	189	201
PA391	Unknown 1		97	NA	106	112	122	124	167	NA	NA	NA	179	182	93	NA	95	105	107	109	173	177	181	183	187	189	111	NA	123	124	126	130	200	NA	202	204	214	216	91	NA	NA	97	105	110	170	NA	181	187	199
PA397	Unknown 2		106	NA	NA	NA	112	122	167	NA	173	177	179	180	95	NA	NA	99	103	109	177	NA	181	183	187	195	107	NA	111	123	126	140	204	NA	210	212	214	216	91	NA	NA	97	110	120	170	NA	NA	187	203
PA402	Unknown 3		106	NA	NA	112	116	120	161	NA	NA	173	175	177	91	NA	95	99	101	105	177	NA	181	183	195	197	107	NA	114	120	123	140	204	NA	NA	212	214	216	97	NA	NA	105	106	120	168	170	181	187	191
PA404	Unknown 4		106	NA	NA	112	116	122	161	NA	175	177	180	181	89	NA	NA	91	99	105	177	NA	NA	181	195	207	111	NA	114	120	126	140	200	NA	204	210	212	214	91	NA	NA	97	105	112	170	NA	NA	172	181
PA473	Unknown 5		104	110	112	118	120	122	161	NA	165	167	173	181	91	NA	NA	95	99	109	181	NA	NA	185	189	197	107	120	123	130	140	151	204	NA	208	212	214	216	97	NA	NA	106	120	139	168	NA	170	181	185
PA329	Unknown 6		97	NA	NA	112	116	122	165	NA	170	173	175	180	91	NA	NA	95	99	105	177	NA	NA	181	189	203	111	NA	114	120	126	130	204	NA	208	210	216	240	97	NA	NA	106	110	112	170	172	174	178	207
PA133	Utility		106	NA	NA	112	118	122	161	NA	NA	169	173	177	91	NA	95	99	101	105	177	NA	181	185	187	207	107	NA	NA	NA	123	140	200	NA	204	210	212	216	97	NA	105	110	120	143	170	NA	NA	172	181
PA333	V/12		106	NA	112	114	116	122	165	NA	NA	167	169	175	89	NA	NA	91	101	105	181	NA	NA	183	195	207	107	NA	114	120	126	130	202	204	210	212	214	242	97	NA	NA	NA	NA	105	170	181	187	189	197
PA154	Valašská trnečka		95	97	104	106	112	118	173	NA	NA	NA	NA	177	91	NA	NA	NA	95	122	177	NA	NA	179	181	203	107	NA	114	120	126	140	200	NA	206	208	216	240	97	NA	NA	105	106	112	168	174	181	185	205
PA775	Valjevka		112	NA	NA	116	120	122	167	NA	NA	NA	173	175	89	NA	91	95	101	109	177	NA	181	183	189	195	107	NA	111	123	126	130	204	NA	210	212	216	240	91	NA	NA	97	105	143	168	NA	187	189	207
PA777	Valjevka		112	NA	NA	116	120	122	167	NA	NA	NA	173	175	89	NA	91	95	101	109	177	NA	181	183	189	195	107	NA	111	123	126	130	204	NA	210	212	216	242	91	NA	NA	97	105	143	168	NA	187	189	207
PA700	Valor	1st round test	97	NA	102	112	114	120	165	NA	171	175	177	180	89	NA	NA	91	99	105	173	NA	181	183	187	195	107	114	120	123	126	140	202	NA	210	212	214	240	91	NA	97	105	112	122	172	NA	181	187	244
PA239	Vee Blue		97	NA	NA	112	114	116	170	NA	NA	175	177	180	91	NA	NA	NA	99	105	177	NA	181	183	187	207	107	111	120	126	130	140	200	NA	202	208	210	212	91	NA	NA	97	105	118	170	NA	172	181	235
PA196	Vengerka krupnaja sladkaja		106	NA	NA	112	120	122	161	NA	NA	NA	173	180	91	NA	NA	99	101	105	173	181	183	185	187	207	114	NA	120	123	130	140	204	NA	NA	206	212	214	91	NA	NA	NA	97	105	170	NA	NA	178	181
PA226	Verity		106	NA	112	114	116	120	165	NA	NA	169	175	180	89	NA	91	99	101	105	177	NA	NA	NA	NA	181	107	NA	111	114	130	140	202	208	210	212	214	216	93	NA	NA	NA	97	105	170	NA	172	187	235
PA197	Viktoria		106	NA	NA	112	114	122	163	NA	NA	165	175	177	89	NA	NA	91	105	109	177	NA	NA	181	187	197	107	NA	112	120	130	140	200	NA	204	210	212	214	91	NA	NA	97	110	145	172	NA	178	181	191
PA227	Viktoria		106	NA	NA	112	114	122	163	NA	NA	165	175	177	89	NA	NA	91	105	109	177	NA	NA	181	187	197	107	NA	112	120	130	140	200	NA	204	210	212	214	91	NA	NA	97	110	143	172	NA	178	181	191
PA100	Viola szini diapré		95	NA	112	114	120	122	157	NA	NA	173	179	181	91	NA	NA	99	116	140	173	177	181	187	189	191	107	NA	NA	NA	120	126	200	NA	NA	206	208	212	91	NA	97	110	112	118	170	NA	176	178	181
PA231	Vision		97	NA	NA	112	120	122	170	NA	NA	173	175	180	99	NA	NA	NA	101	109	181	NA	183	185	187	195	107	NA	NA	111	114	140	200	NA	NA	204	212	216	97	NA	105	114	118	120	170	178	181	189	191
PA448	Vítek		97	NA	106	112	120	122	167	NA	NA	177	179	180	93	NA	95	105	107	109	173	177	181	183	187	189	111	NA	123	124	126	130	200	NA	202	204	214	216	91	NA	NA	97	105	108	170	NA	181	187	199
PA447	Vlaška		97	NA	NA	116	120	122	170	NA	NA	NA	173	175	91	95	99	101	105	109	177	181	183	187	189	207	107	NA	NA	111	114	140	200	NA	212	214	216	240	91	NA	NA	97	105	106	178	NA	181	185	197
PA130	Voyageur		102	NA	112	116	118	120	169	NA	NA	171	177	180	89	NA	NA	91	95	136	177	NA	179	181	183	189	107	NA	NA	111	126	140	200	NA	204	210	224	240	97	NA	105	110	112	120	170	NA	NA	NA	181
PA006	Wangenheimova	1st round test	97	NA	112	116	118	122	167	NA	170	173	175	177	91	NA	95	105	109	116	177	NA	183	187	189	191	107	NA	NA	114	123	140	202	NA	NA	NA	204	212	91	NA	97	105	106	112	168	NA	178	181	187
PA145	Washington	2nd round test	97	NA	106	112	116	120	161	NA	165	170	173	180	89	NA	91	101	105	109	181	NA	NA	195	197	207	111	NA	NA	112	130	140	200	NA	204	210	214	216	91	97	110	112	124	126	170	172	181	183	189
PA537	Wazonova	2nd round test	97	106	112	120	122	129	159	161	169	170	173	177	91	NA	NA	NA	99	105	173	NA	NA	177	193	207	111	NA	NA	114	120	140	200	NA	NA	210	212	240	91	NA	NA	97	105	112	170	NA	NA	181	197
PA216	Wengerka jubilejnaja	2nd round test	112	NA	NA	NA	114	120	173	NA	NA	175	177	180	89	NA	91	101	105	109	177	181	183	185	187	197	107	111	114	120	123	140	200	NA	NA	204	206	214	91	NA	NA	97	105	110	172	183	187	191	197
PA110	Wengerka kordinskaja		104	NA	112	120	122	124	173	NA	NA	NA	175	179	91	NA	97	105	124	128	177	NA	NA	181	195	209	111	NA	NA	114	123	140	200	NA	NA	202	210	212	97	NA	NA	105	106	112	176	NA	NA	NA	181
PA016	XV/4 Št. Jugoslavie		104	NA	110	112	118	120	165	NA	169	175	177	180	91	NA	95	99	101	136	179	NA	NA	NA	181	195	107	NA	NA	111	123	140	200	NA	204	210	212	224	91	NA	97	110	118	120	170	NA	181	189	201
PA270	Zelená (Vysoká nad Veličkou)		97	NA	112	116	120	122	170	NA	NA	NA	NA	180	89	NA	91	99	101	105	183	NA	187	195	197	207	114	NA	NA	120	123	140	200	202	204	210	212	216	91	NA	97	110	112	143	170	172	178	181	187
PA188	Zelená renklóda		97	NA	106	112	120	122	161	NA	NA	170	173	180	89	NA	NA	91	99	105	173	NA	NA	181	187	207	111	NA	NA	114	120	140	200	NA	202	210	212	240	91	97	105	110	112	122	170	NA	178	181	235
PA528	Zelená renklóda		97	NA	106	112	120	122	161	NA	NA	170	173	180	89	NA	NA	91	99	105	173	NA	NA	181	187	207	111	NA	NA	114	120	140	200	NA	202	210	212	240	91	97	105	110	112	122	170	NA	178	181	235
PA764	Zelená renklóda		97	NA	106	112	120	122	161	NA	NA	170	173	180	89	NA	NA	91	99	105	173	NA	NA	181	187	207	111	NA	NA	114	120	140	200	NA	202	210	212	240	91	97	105	110	112	122	170	NA	178	181	237
PA413	Zimmerova (4290008)	2nd round test	102	NA	NA	112	120	122	163	NA	NA	NA	173	177	87	NA	93	95	109	136	173	NA	177	189	195	197	107	NA	111	114	130	140	202	204	208	210	214	216	89	NA	NA	97	106	128	168	NA	170	181	201
PA268	Žlutá (Medlovice)		97	NA	NA	102	112	120	163	NA	NA	177	179	180	87	NA	91	95	103	109	181	NA	NA	183	197	203	107	NA	111	112	122	140	200	NA	NA	208	214	240	91	NA	97	105	106	108	168	170	172	174	181
PA259	Žlutá švestka z Polska		95	NA	NA	112	116	122	167	NA	NA	NA	NA	175	95	NA	101	107	109	124	177	NA	189	197	201	203	111	NA	114	120	123	130	200	NA	202	212	216	224	91	NA	NA	106	108	110	168	NA	NA	170	185
[truncated: 31 more columns]
