# Supplementary material for: A New Set of SSR Markers Combined in One Reaction for Efficient Genotyping of the Hexaploid European Plum (Prunus domestica L.)
Source: Plants (Basel). 2025 Jul 24;14(15):2281. doi: 10.3390/plants14152281 (PMC12348828; doi:10.3390/plants14152281)
Supplement: Supplementary file 1 [file plants-14-02281-s001.zip › Table_S2_250708.xlsx]

## Sheet: Info
A new set of SSR markers combined in one reaction for efficient genotyping the hexaploid European plum (Prunus domestica L.)
Supplementary Table 2
1st round,78 SSRs, 8 varieties:				Results of the 1st round of SSR marker selection - fragment analysis of 78 SSRs in 8 varieties
2nd round, 13 SSRs, 49 varieties:				Statistical results of the 2nd round of SSR marker selection - fragment analysis of 13 SSRs in 49 varieties

## Sheet: 1st round, 78 SSRs, 8 varieties
					Exclusion criteria
Marker	Derived from	Reference	ECPGR recommended	Number of alleles observed	PCR amplification	Average number of alleles per genotype	More than six fragments observed	Stuttering	Binning problematic/ impossible	Average scoring	Comments
96P10SP6	Prunus armeniaca L.	Soriano et al. (2012)		24	yes	4.5	no	HIGH	no	2	stuttering of nearly all alleles, alleles differing by 1 nt but binning possible
AMPA100	Prunus armeniaca L.	Hagen et al. (2004)		13	yes	5.125	no	low	no	1	included in 8-plex
AMPA101	Prunus armeniaca L.	Hagen et al. (2004)		16	yes	5.375	no	HIGH	PROBLEMATIC	1	higher stuttering of longer alleles, alleles differing by 1 nt, binning problematic
AMPA103	Prunus armeniaca L.	Hagen et al. (2004)		18	yes, but +3 cycles needed to obtain scorable signal	5.375	no	low	no	1	alleles differing by 1 nt but binning possible
AMPA105	Prunus armeniaca L.	Hagen et al. (2004)		_	NO	_	_	_	_	_	no amplification
AMPA114	Prunus armeniaca L.	Hagen et al. (2004)		14	yes	5	no	low	PROBLEMATIC	2	alleles differing by 1 nt, binning problematic
AMPA123	Prunus armeniaca L.	Hagen et al. (2004)		12	poor (+3 cycles needed - still low signal)	3.375	no	low	PROBLEMATIC	3	low heterogeneity, very weak amplification, some alleles might be missed, alleles differing by 1 nt, binning problematic
Aprigms19	Prunus armeniaca L.	Lalli et al. (2008)		12	poor (+3 cycles needed - still low signal)	4.79167	no	HIGH	IMPOSSIBLE	2	alleles differing by 1 nt, binning impossible - double peaks, very weak amplification, some alleles might be missed
BPPCT004	Prunus persica (L.) Batsch	Dirlewanger et al. (2002)		14	yes	5.125	no	low	PROBLEMATIC	2	alleles differing by 1 nt, binning problematic
BPPCT007	Prunus persica (L.) Batsch	Dirlewanger et al. (2002)	yes	11	yes	5.125	YES	low	no	1	more than 6 alleles observed
BPPCT008	Prunus persica (L.) Batsch	Dirlewanger et al. (2002)		19	yes	7.875	YES	low	no	1	more than 6 alleles observed
BPPCT014	Prunus persica (L.) Batsch	Dirlewanger et al. (2002)	yes	17	yes	5	no	HIGH	no	1	higher stuttering of longer alleles, alleles differing by 1 nt but binning possible
BPPCT017	Prunus persica (L.) Batsch	Dirlewanger et al. (2002)		_	NO	_	_	_	_	_	no amplification
BPPCT025	Prunus persica (L.) Batsch	Dirlewanger et al. (2002)		19	yes	5	no	low	no	1	alleles differing by 1 nt but binning possible
BPPCT028	Prunus persica (L.) Batsch	Dirlewanger et al. (2002)		_	NO	_	_	_	_	_	no amplification
BPPCT034	Prunus persica (L.) Batsch	Dirlewanger et al. (2002)	yes	24	yes	6.5	YES	HIGH	no	3	more than 6 alleles observed, high stutter
BPPCT037	Prunus persica (L.) Batsch	Dirlewanger et al. (2002)		6	yes	2.125	no	low	no	1	low heterogeneity, alleles differing by 1 nt but binning possible
BPPCT038	Prunus persica (L.) Batsch	Dirlewanger et al. (2002)		14	yes, but +3 cycles needed to obtain scorable signal	4.625	no	low	no	1	weak amplification, some alleles might be missed
BPPCT039	Prunus persica (L.) Batsch	Dirlewanger et al. (2002)	yes	20	yes, but 0.3 uM primers, 56°C annealing, +5 cycles	5.625	YES	HIGH	no	4	more than 6 alleles observed, high stutter
BPPCT040	Prunus persica (L.) Batsch	Dirlewanger et al. (2002)	yes	11	yes	4.75	no	low	no	1	alleles with very low signal
CPDCT028	Prunus persica (L.) Batsch	Mnejja et al. (2005)		23	yes, but +3 cycles needed to obtain scorable signal	6	no	HIGH	no	3	high stuttering of longer alleles, very low signal of the longest alleles
CPDCT044	Prunus persica (L.) Batsch	Mnejja et al. (2005)		29	yes	5.75	YES	low	IMPOSSIBLE	3	alleles differing by 1 nt, binning impossible - double peaks, more than 6 alleles observed
CPPCT006	Prunus persica (L.) Batsch	Aranzana et al. (2002)		14	yes	4.625	no	low	PROBLEMATIC	2	alleles differing by 1 nt, binning problematic
CPPCT022	Prunus persica (L.) Batsch	Aranzana et al. (2002)		25	yes, but +3 cycles needed to obtain scorable signal	5.42857	no	HIGH	no	2	high stuttering of longer alleles, very low signal of the longest alleles
CPPCT029	Prunus persica (L.) Batsch	Aranzana et al. (2002)		12	yes, but +3 cycles needed to obtain scorable signal	2.85714	no	low	no	1	low heterogeneity, weak amplification, some alleles might be missed
CPPCT033	Prunus persica (L.) Batsch	Aranzana et al. (2002)		13	yes	5.125	no	low	no	1	included in 8-plex
CPPCT06	Prunus persica (L.) Batsch	Aranzana et al. (2002)		15	yes	4.5	no	low	PROBLEMATIC	2	alleles differing by 1 nt, binning problematic
CPSCT005	Prunus salicina Lindl.	Mnejja et al. (2004)		12	yes	4.375	no	low	no	1	included in 8-plex
CPSCT021	Prunus salicina Lindl.	Mnejja et al. (2004)		21	yes, but +3 cycles needed to obtain scorable signal	6	YES	low	no	1	more than 6 alleles observed
CPSCT026	Prunus salicina Lindl.	Mnejja et al. (2004)	yes	17	yes	4.5	no	low	no	1	included in 4-plex
CPSCT039	Prunus salicina Lindl.	Mnejja et al. (2004)		13	yes	3.875	no	low	no	1	included in 8-plex
CPSCT042	Prunus salicina Lindl.	Mnejja et al. (2004)		11	yes	4.625	no	low	no	1	included in 8-plex, alleles differing by 1 nt but binning possible
EMPA002	Prunus avium L.	Clarke and Tobutt, 2003		19	yes, but +3 cycles needed to obtain scorable signal	5.25	no	HIGH	no	4	weak amplification, high stutter of all alleles
EMPA017	Prunus avium L.	Clarke and Tobutt, 2003		10	yes, but +3 cycles needed to obtain scorable signal	2.75	no	low	no	1	low heterogeneity, weak amplification, some alleles might be missed
EMPA026	Prunus avium L.	Clarke and Tobutt, 2003		10	yes, but +3 cycles needed to obtain only low signal	5	no	HIGH	no	5	high stuttering of nearly all alleles
EMPAS01	Prunus avium L.	Vaughan and Russell, 2004		_	NO	_	_	_	_	_	no amplification
EMPAS02	Prunus avium L.	Vaughan and Russell, 2004		8	yes	4.625	no	no	no	1	included in 8-plex
EMPAS06	Prunus avium L.	Vaughan and Russell, 2004		12	yes, but +3 cycles needed to obtain scorable signal	2.625	no	HIGH	no	2	low heterogeneity, weak amplification, some alleles might be missed, higher stuttering of longer alleles
EMPAS10	Prunus avium L.	Vaughan and Russell, 2004		_	NO	_	_	_	_	_	no amplification
EMPAS11	Prunus avium L.	Vaughan and Russell, 2004		25	yes	6.125	YES	low	no	1	more than 6 alleles observed
EMPAS14	Prunus avium L.	Vaughan and Russell, 2004		11	yes	3.75	no	low	no	1	included in 4-plex
EPPISF001	Prunus persica (L.) Batsch	Vendramin et al., 2007		2	yes	1.75	no	low	no	2	low heterogeneity
PacA33	Prunus armeniaca L.	Decroocq et al. (2003)	yes	20	yes	5.25	no	low	no	1	included in 8-plex
PacC3	Prunus armeniaca L.	Decroocq et al. (2003)		_	NO	_	_	_	_	_	no amplification
Pchcms5	Prunus persica (L.) Batsch	Sosinski et al. (2000)		17	yes, but +3 cycles needed to obtain scorable signal	4.875	no	HIGH	no	1	weak amplification, higher stuttering of longer alleles
Pchgms2	Prunus persica (L.) Batsch	Sosinski et al. (2000)		17	yes	4.75	no	HIGH	no	2	high stuttering of longer alleles, low signal of the longest alleles
PS12A-02	Prunus persica (L.) Batsch	Sosinski et al. (2000)		13	yes	4.375	no	HIGH	PROBLEMATIC	4	high stuttering of longer alleles, alleles differing by 1 nt, binning problematic
ssrPaCITA10	Prunus armeniaca L.	Lopes et al. (2002)		14	yes, but +3 cycles needed to obtain scorable signal	4.375	no	low	PROBLEMATIC	1	alleles differing by 1 nt, binning problematic
ssrPaCITA16	Prunus armeniaca L.	Lopes et al. (2002)		_	NO	_	_	_	_	_	no amplification
ssrPaCITA17	Prunus armeniaca L.	Lopes et al. (2002)		7	yes	2.375	no	no	no	1	low heterogeneity
ssrPaCITA19	Prunus armeniaca L.	Lopes et al. (2002)		18	yes	4.5	no	low	PROBLEMATIC	4	alleles differing by 1 nt, binning problematic
ssrPaCITA2	Prunus armeniaca L.	Lopes et al. (2002)		18	yes	4.875	no	low	PROBLEMATIC	3	alleles differing by 1 nt, binning problematic
ssrPaCITA21	Prunus armeniaca L.	Lopes et al. (2002)		_	NO	_	_	_	_	_	no amplification
ssrPaCITA23	Prunus armeniaca L.	Lopes et al. (2002)		12	yes, but +3 cycles needed to obtain scorable signal	3.625	no	low	no	3	weak amplification, some alleles might be missed
ssrPaCITA27	Prunus armeniaca L.	Lopes et al. (2002)		_	NO	_	_	_	_	_	no amplification
ssrPaCITA4	Prunus armeniaca L.	Lopes et al. (2002)		9	yes	3.75	no	no	IMPOSSIBLE	2	alleles differing by 1 nt, binning impossible - double peaks
ssrPaCITA5	Prunus armeniaca L.	Lopes et al. (2002)		9	yes	2.625	no	low	IMPOSSIBLE	3	low heterogeneity, alleles differing by 1 nt, binning impossible - double peaks
ssrPaCITA7	Prunus armeniaca L.	Lopes et al. (2002)		3	yes	1.625	no	no	no	1	low heterogeneity
UCD-CH13	Prunus avium L.	Struss et al., 2003		9	yes	4.5	no	no	no	1	alleles differing by 1 nt but binning possible, alleles with a low signal
UCD-CH17	Prunus avium L.	Struss et al., 2003		16	yes	4.25	no	no	no	1	included in 4-plex
UCD-CH21	Prunus avium L.	Struss et al., 2003		_	NO	_	_	_	_	_	no amplification
UDAp401	Prunus armeniaca L.	Messina et al., 2004		7	yes, but +3 cycles needed to obtain scorable signal	2.75	no	no	no	1	low heterogeneity, weak amplification, some alleles might be missed
UDAp404	Prunus armeniaca L.	Messina et al., 2004		5	yes, but +3 cycles needed to obtain scorable signal	2	no	HIGH	no	3	stuttering of all alleles, low heterogeneity, weak amplification, some alleles might be missed
UDAp407	Prunus armeniaca L.	Messina et al., 2004		24	yes	5.5	no	low	PROBLEMATIC	3	alleles differing by 1 nt, binning problematic, high stuttering of longer alleles
UDAp410	Prunus armeniaca L.	Messina et al., 2004		12	yes, but +3 cycles needed to obtain scorable signal	3.625	no	low	no	1	high stuttering of longer alleles, low signal of the longest alleles
UDAp414	Prunus armeniaca L.	Messina et al., 2004		15	yes	4.75	no	low	no	1	alleles differing by 1 nt but binning possible
UDAp420	Prunus armeniaca L.	Messina et al., 2004		14	yes	5	no	HIGH	no	3	higher stuttering
UDAp446	Prunus armeniaca L.	Messina et al., 2004		19	yes	5.25	no	low	no	1	included in 4-plex, alleles differing by 1 nt but binning possible
UDAp470	Prunus armeniaca L.	Messina et al., 2004		9	yes	3.625	no	HIGH	PROBLEMATIC	5	alleles differing by 1 nt, binning problematic, alleles with a low signal
UDP96-005	Prunus persica (L.) Batsch	Cipriani et al., 1999	yes	12	yes	3.625	no	low	PROBLEMATIC	3	alleles differing by 1 nt, binning problematic, alleles with a low signal
UDP96-019	Prunus persica (L.) Batsch	Cipriani et al., 1999		10	yes, but +3 cycles needed to obtain only low signal	3.75	no	low	no	4	alleles with very low signal
UDP97-401	Prunus persica (L.) Batsch	Cipriani et al., 1999		3	yes, but +3 cycles needed to obtain satisfactory signal	2.125	no	low	no	1	low heterogeneity, weak amplification, some alleles might be missed, higher stuttering of longer alleles
UDP97-402	Prunus persica (L.) Batsch	Cipriani et al., 1999		_	NO	_	_	_	_	_	no amplification
UDP98-407	Prunus persica (L.) Batsch	Cipriani et al., 1999	yes	8	yes	2.5	no	low	no	2	low heterogeneity
UDP98-409	Prunus persica (L.) Batsch	Cipriani et al., 1999		16	yes	5.125	no	low	PROBLEMATIC	4	alleles differing by 1 nt, binning problematic, alleles with a low signal
UDP98-410	Prunus persica (L.) Batsch	Testolin et al. (2000)		19	yes	5	no	low	IMPOSSIBLE	3	alleles differing by 1 nt, binning impossible - double peaks
UDP98-411	Prunus persica (L.) Batsch	Testolin et al. (2000)		20	yes	4.75	no	low	PROBLEMATIC	2	alleles differing by 1 nt, binning problematic, stuttering of longer alleles
UDP98-412	Prunus persica (L.) Batsch	Testolin et al. (2000)		12	yes	4.25	no	low	no	1	included in 8-plex

## Sheet: 2nd round,13 SSRs, 49 varieties
Original SSR marker	Number of alleles	Number of rare alleles**	Average number of alleles per sample	Allele range (nt)	Comment
AMPA100	16	3	4.98	185-226	8 SSR-multiplex
CPPCT033	24	12	4.43	126-156	8 SSR-multiplex
CPSCT005	15	3	4.47	172-207	8 SSR-multiplex
CPSCT039	20	11	4.24	85-140	8 SSR-multiplex
CPSCT042	16	4	4.26	157-181	8 SSR-multiplex
EMPAS02	14	5	4.47	107-150	8 SSR-multiplex
PacA33 *	33	17	5.02	165-249	8 SSR-multiplex
UDP98-412	21	10	4.49	86-137	8 SSR-multiplex
CPSCT026 *	24	7	4.88	162-206	4 SSR-multiplex
EMPAS14	15	5	4.29	103-183	4 SSR-multiplex
UCD-CH17	25	13	4.55	126-175	4 SSR-multiplex
UDAp446	31	15	5.29	122-214	4 SSR-multiplex
UCD-CH13	11	3	3.96	121-186	Eliminated - lower heterogeneity
*: ECGPR recommended marker; **: allele occurrence below 5%
