# Supplementary material for: A New Set of SSR Markers Combined in One Reaction for Efficient Genotyping of the Hexaploid European Plum (Prunus domestica L.)
Source: Plants (Basel). 2025 Jul 24;14(15):2281. doi: 10.3390/plants14152281 (PMC12348828; doi:10.3390/plants14152281)
Supplement: Supplementary file 1 [file plants-14-02281-s001.zip › Table_S3_250616.xlsx]

## Sheet: Info
A new set of SSR markers combined in one reaction for efficient genotyping the hexaploid European plum (Prunus domestica L.)
Supplementary Table 3
	An allele atlas for all alleles of the SSR marker specified in the sheet name, including also stuttering allele combinations - typical fragment analysis outputs; where possible, a sample with six different alleles is shown
	In case of hardly separating alleles, an enlargement of the same sample is shown

## Sheet: CPPCT033_a
Allele	Stutter							Fig. left	Fig. right	Notes
95	0							PA084	PA007
97	0							PA537	PA778
100	min.							PA288
102	min.							PA175	PA010
104	min.							PA219	PA026
106	min.							PA537	PA177
110	min.-1/5							PA162	PA013
112	1/5-1/4							PA766	PA537
114	1/5-1/4							PA098	PA697
116	1/4-1/3							PA749	PA010
118	1/4-1/3							PA195	PA095
120	1/3							PA266	PA026
122	1/3							PA142	PA177
124	1/3							PA113
126	1/3-1/2							PA026	PA177
129	1/2							PA766	PA060
110+112	min.-1/5							PA473	PA048
112+114	min.-1/5							PA142	PA375
114+116	1/3							PA214	PA385
116+118	1/3-1/2							PA006	PA371
118+120	1/3-1/2							PA175	PA287
120+122	1/3-1/2							PA285	PA537
122+124	1/3-1/2							PA391
124+126	no sample
110+112+114	min.-1/5							PA026
112+114+116	1/3							PA084	PA778
114+116+118	no sample
116+118+120	1/3							PA130
118+120+122	1/3-1/2							PA473	PA060
120+122+124	1/3-1/2							PA110	PA254 (probably 2 copies of 120)
122+124+126	no sample
110+112+114+116	min.-1/5							PA712	PA140
112+114+116+118	min.-1/5							PA030	PA283 (probably 2 copies of 112)
114+116+118+120	no sample
116+118+120+122	no sample
118+120+122+124	no sample
120+122+124+126	no sample
110+112+114+116+118	no sample
112+114+116+118+120	1/3							PA705	PA007
114+116+118+120+122	1/3							PA137 (probably 2 copies of 114)
116+118+120+122+124	no sample
118+120+122+124+126	no sample
110+112+114+116+118+120	no sample
112+114+116+118+120+122	no sample
114+116+118+120+122+124	no sample
116+118+120+122+124+126	no sample

## Sheet: CPSCT042
Allele	Stutter							Fig. left	Fig. right	Notes
157	0							PA118	PA007	usually lower signal
159	0							PA047	PA098
161	0							PA772	PA404
163	0							PA766	PA127
165	0							PA050	PA080
166								PA278
167	0							PA166	PA766
168								PA278		only in combination with 166
169	0							PA050	PA264	to be consistent, only peaks with similar heigth as other alleles were considered as allele 169, smaller peaks (such as in PA7031 or PA709) were not evaluated - in case of their co-localisation with allele 170 they would be omitted as stutter						PA031	PA709
170	0							PA166	PA766
171	min.							PA470	PA700
173	min.							PA772	PA370
174	min.							PA113		only in combination with 173
175	min.							PA226	PA031
177	min.							PA772	PA766
179	min.							PA166	PA315
180	min.							PA176	PA264
181	min.							PA772	PA473
182	min.							PA391
183	min.-1/5							PA174
165+166	no sample
166+167	0							PA705		combination 166+167 presents as one broader peaks, impossible to bin as two separate alleles
167+168	no sample
168+169	no sample
169+170	0							PA697	PA060	combination 169+170 presents as two peaks or one broader peak, impossible to bin as two separate alleles
170+171	0							PA360	PA237	combination 170+171 presents as two peaks, succesfully binned as two alleles
173+174	0							PA113		combination 173+174 presents as two peaks, succesfully binned as two alleles
174+175	no sample
179+180	0							PA103	PA166	combination 179+180 presents as two peaks, succesfully binned as two alleles
180+181	0							PA284	PA468	combination 180+181 presents as two peaks, sometimes succesfully called as two alleles, sometimes not
181+182	no sample
182+183	no sample
165+166+167	no sample
166+167+168	no sample
167+168+169	no sample
168+169+170	no sample
169+170+171	no sample
173+174+175	no sample
179+180+181	no sample
180+181+182	no sample
181+182+183	no sample
165+166+167+168	no sample
166+167+168+169	no sample
167+168+169+170	no sample
168+169+170+171	no sample
179+180+181+182	no sample
180+181+182+183	no sample
165+166+167+168+169	no sample
166+167+168+169+170	no sample
167+168+169+170+171	no sample
179+180+181+182+183	no sample
165+166+167+168+169+170	no sample
166+167+168+169+170+171	no sample

## Sheet: UDP98-412
Allele	Stutter									Fig. left	Fig. right	Notes
87	0									PA109	PA218
89	0									PA249	PA242
91	0									PA088	PA091
93	0									PA176	PA068
94	0									PA088		usually lower signal
95	0									PA241	PA218	usually lower signal
97	0									PA110	PA304
99	0-min.									PA766	PA166
101	min.									PA242	PA218
103	min.									PA766	PA291
105	min.									PA447	PA299
107	min.									PA766	PA292
109	1/5-1/4									PA249	PA091
112	1/4									PA292
114	1/4									PA088	PA109
116	1/4									PA766	PA176
118	1/4-1/3									PA294	PA191
122	1/4-1/3									PA288	PA055
124	1/3									PA009	PA166
126	1/3									PA113
128	1/3-1/2									PA166	PA166
132	1/2									PA165	PA470
134	1/2									PA132	PA174
136	1/2									PA766	PA778
138	1/2									PA118	PA083
140	1/2									PA084	PA053
93+94	no sample
94+95	no sample
112+114	no sample
114+116	1/4									PA287
116+118	no sample
122+124	no sample
124+126	2/5									PA278
126+128	no sample
132+134	no sample
134+136	no sample
136+138	no sample
138+140	no sample
112+114+116	no sample
114+116+118	no sample
122+124+126	no sample
124+126+128	no sample
132+134+136	no sample
134+136+138	no sample
136+138+140	no sample
112+114+116+118	no sample
122+124+126+128	no sample
132+134+136+138	no sample
134+136+138+140	no sample
132+134+136+138+140	no sample

## Sheet: CPSCT005
Allele	Stutter									Fig. left	Fig. right	Notes
157	0									PA179
173	0									PA050	PA060
175	0									PA292
177	0									PA108	PA118
179	1/5									PA179
181	1/5									PA108	PA332
183	1/5									PA418	PA006
185	1/4									PA142	PA070
187	1/4									PA187	PA050
189	1/4-1/3									PA142	PA318
191	1/3-1/2									PA050	PA118
193	1/3-1/2									PA537
195	1/3-1/2									PA466	PA418
197	1/3-1/2									PA108	PA176
199	1/2									PA122	PA338
201	1/2									PA294	PA169
203	1/2									PA466	PA136
205	1/2									PA475	PA716
207	1/2									PA418	PA243
209	2/3									PA194	PA110
179+181	min.-1/5									PA281	PA103
181+183	1/5									PA241	PA466
183+185	1/5									PA082	PA208
185+187	1/4									PA108	PA331
187+189	1/4									PA241	PA391
189+191	1/4-1/3									PA281	PA218
191+193	no sample
193+195	no sample
195+197	1/3-1/2									PA008	PA082
197+199	no sample
199+201	no sample
201+203	1/2									PA332	PA263
203+205	no sample
205+207	no sample
207+209	more than 1/2									PA163
179+181+183	min.-1/5									PA318	PA026
181+183+185	1/5									PA031	PA139
183+185+187	no sample
185+187+189	1/3									PA176	PA276
187+189+191	1/4									PA060	PA100
189+191+193	no sample
191+193+195	no sample
193+195+197	no sample
195+197+199	no sample
197+199+201	no sample
199+201+203	no sample
201+203+205	no sample
203+205+207	no sample
205+207+209	no sample
181+183+185+187	1/5									PA196	PA216
183+185+187+189	no sample
185+187+189+191	no sample
187+189+191+193	no sample
189+191+193+195	no sample
191+193+195+197	no sample
193+195+197+199	no sample
195+197+199+201	no sample
197+199+201+203	no sample
199+201+203+205	no sample
201+203+205+207	no sample
203+205+207+209	no sample
181+183+185+187+189	no sample
183+185+187+189+191	no sample
185+187+189+191+193	no sample
187+189+191+193+195	no sample
189+191+193+195+197	no sample
191+193+195+197+199	no sample
193+195+197+199+201	no sample
195+197+199+201+203	no sample
197+199+201+203+205	no sample
199+201+203+205+207	no sample
201+203+205+207+209	no sample
181+183+185+187+189+191	no sample
183+185+187+189+191+193	no sample
185+187+189+191+193+195	no sample
187+189+191+193+195+197	no sample
189+191+193+195+197+199	no sample
191+193+195+197+199+201	no sample
193+195+197+199+201+203	no sample
195+197+199+201+203+205	no sample
197+199+201+203+205+207	no sample
199+201+203+205+207+209	no sample

## Sheet: EMPAS02
Allele	Stutter							Fig. left	Fig. right	Notes
107	0							PA135	PA132
111	0							PA216	PA466
112	0							PA149	PA227
114	0							PA135	PA151
117	0							PA175
119	0								PA278	usually low signal
120	0							PA132	PA239
122	0							PA268	PA278	usually low signal
123	0							PA219	PA452
broad 123 (122+123)	0							PA305	PA175
broad 123 (123+124)								PA391	PA548
126	0							PA067	PA067
130	0							PA318	PA466
133	0							PA113
140	0							PA318	PA067
151	0							PA473	PA287	usually low signal
111+112	0							PA174	PA219	combination 111+112 presents as two peaks, succesfully binned as two alleles

## Sheet: AMPA100
Allele	Stutter									Fig. left	Fig. right	Notes
196	0									PA088		usually low signal
198	0									PA278
200	0									PA366	PA005
202	0									PA759	PA413
204	0									PA067	PA077
206	min.									PA371	PA371
208	1/5									PA068	PA718
210	1/4									PA782	PA317
212	2/5									PA007	PA287
214	1/2									PA066	PA278
216	1/3									PA704	PA413
218	1/3									PA120	PA045
220	1/2									PA301
224	min.-1/5									PA013	PA144
240	2/5									PA091	PA278
242	1/2									PA225	PA189
208+210	1/3									PA065	PA278
210+212	1/4-1/3									PA059	PA270
212+214	2/5									PA332	PA366
214+216	2/5-1/2									PA096	PA718
216+218	no sample
218+220	no sample
208+210+212	2/5									PA013	PA064
210+212+214	1/4									PA360	PA317
212+214+216	2/5 - 1/2									PA144	PA189
214+216+218	no sample
216+218+220	no sample
208+210+212+214	1/4									PA067	PA237
210+212+214+216	1/4									PA139	PA281
212+214+216+218	2/5									PA143
214+216+218+220	no sample
208+210+212+214+216	2/5									PA005	PA010
210+212+214+216+218	no sample
212+214+216+218+220	no sample
208+210+212+214+216+218	no sample
210+212+214+216+218+220	no sample

## Sheet: CPSCT039
Allele	Stutter									Fig. left	Fig. right	Notes
89	0									PA068	PA263
91	0									PA025	PA678
93	0									PA106	PA065
95	0									PA117	PA371
97	0									PA320	PA764
99	0									PA064	PA163
103	min.									PA109	PA120
105	min.									PA469	PA466
106	min.									PA285	PA704
108	1/3									PA448
110	1/3-1/2									PA138	PA466
112	1/3-1/2									PA704	PA059
114	1/2									PA068	PA169
116	1/2									PA288
118	1/2									PA055	PA138
120	1/2									PA109	PA181
122	1/3-1/2									PA466	PA528
124	1/2-3/5									PA285	PA212	124 in combination with 122 or 126 only
126	1/3									PA120	PA127
128	1/2-3/5									PA068
133	1/3-1/2									PA712	PA048
135	1/2									PA088	PA045
137	1/2									PA109
139	1/2									PA704	PA059
141	1/2									PA315	PA453
143	1/2									PA138	PA320
145	1/2									PA197
108+110	no sample
110+112	1/3-1/2									PA678	PA055
112+114	1/3-1/2									PA369	PA311
114+116	no sample
116+118	1/3									PA766
118+120	1/2									PA704	PA169
122+124	1/2									PA285
124+126	1/2									PA145	PA212
126+128	no sample
133+135	2/5									PA068
135+137	no sample
137+139	no sample
139+141	no sample
141+143	no sample
143+145	no sample
108+110+112	no sample
110+112+114	no sample
112+114+116	2/5									PA298
114+116+118	no sample
116+118+120	no sample
118+120+122	1/2									PA115
120+122+124	no sample
122+124+126	no sample
124+126+128	no sample
133+135+137	no sample
135+137+139	no sample
137+139+141	no sample
139+141+143	no sample
141+143+145	no sample
108+110+112+114	no sample
110+112+114+116	no sample
112+114+116+118	no sample
114+116+118+120	no sample
116+118+120+122	no sample
118+120+122+124	no sample
120+122+124+126	no sample
122+124+126+128	no sample
133+135+137+139	no sample
135+137+139+141	no sample
137+139+141+143	no sample
139+141+143+145	no sample
108+110+112+114+116	no sample
110+112+114+116+118	no sample
112+114+116+118+120	no sample
114+116+118+120+122	no sample
116+118+120+122+124	no sample
118+120+122+124+126	no sample
120+122+124+126+128	no sample
133+135+137+139+141	no sample
135+137+139+141+143	no sample
137+139+141+143+145	no sample
108+110+112+114+116+118	no sample
110+112+114+116+118+120	no sample
112+114+116+118+120+122	no sample
114+116+118+120+122+124	no sample
116+118+120+122+124+126	no sample
118+120+122+124+126+128	no sample
133+135+137+139+141+143	no sample
135+137+139+141+143+145	no sample

## Sheet: PacA33
Allele	Stutter													Fig. left	Fig. right	Notes
166	0													PA361
168	0													PA238	PA249
170	0													PA083	PA120
172	0													PA216	PA219
174	0													PA174	PA266
176	0													PA009	PA219
178	0													PA214	PA249
181	1/5													PA219	PA301
183	1/4													PA216	PA139
185	2/5													PA154	PA266
187	2/5													PA370	PA292
189	2/5													PA009	PA219
191	2/5-1/2													PA216	PA402
193	2/5-1/2													PA098	PA104
195	2/5-1/2													PA268
197	1/2													PA214	PA251
199	1/2													PA301	PA324
201	1/2													PA065	PA048
203	3/5													PA082	PA151
205	2/3													PA249	PA136
207	2/3													PA238	PA125
209	4/5													PA244	PA154
211	4/5													PA262	PA266
213	4/5													PA370	PA371
215	4/5													PA065	PA106
221	1													PA241	PA056
223	1													PA214
225	1													PA447
228	1													PA064
231	1													PA235
233	1													PA242
235	1													PA007	PA329
237	1													PA179	PA772
240	1													PA145	PA077
244	1-6/5													PA703	PA804
246	1-6/5													PA542	PA166
248	1-6/5													PA335	PA366
250	1-6/5													PA010	PA067
252	1-6/5													PA402	PA223
254	6/5													PA331	PA528
181+183	1/5-1/4													PA343	PA145
183+185	1/3													PA113
185+187	2/5													PA122	PA169
187+189	2/5													PA137	PA174
189+191	2/5-1/2													PA106	PA231
191+193	2/5-1/2													PA054
193+195	no sample
195+197	no sample
197+199	1/2													PA216	PA218
199+201	1/2													PA045	PA026
201+203	1/2													PA139	PA080
203+205	1/2													PA397
205+207	1/2-3/5													PA219	PA090
207+209	no sample
209+211	3/5													PA113
211+213	no sample
213+215	no sample
221+223	no sample
223+225	no sample
225+228	no sample
228+231	no sample
231+233	no sample
233+235	no sample
235+237	no sample
237+240	no sample
244+246	no sample
246+248	no sample
248+250	1													PA354	PA232
250+252	no sample
252+254	no sample
181+183+185	1/5													PA132
183+185+187	2/5													PA338
185+187+189	2/5													PA249	PA251
187+189+191	no sample
189+191+193	no sample
191+193+195	no sample
193+195+197	no sample
195+197+199	no sample
197+199+201	no sample
199+201+203	no sample
201+203+205	no sample
203+205+207	no sample
205+207+209	no sample
207+209+211	no sample
209+211+213	no sample
211+213+215	no sample
221+223+225	no sample
223+225+228	no sample
225+228+231	no sample
228+231+233	no sample
231+233+235	no sample
233+235+237	no sample
235+237+240	no sample
244+246+248	no sample
246+248+250	no sample
248+250+252	no sample
250+252+254	no sample
181+183+185+187	no sample
183+185+187+189	no sample
185+187+189+191	no sample
187+189+191+193	no sample
189+191+193+194	no sample
189+191+193+195	no sample
191+193+194+195	no sample
191+193+195+197	no sample
193+194+195+197	no sample
193+195+197+199	no sample
194+195+197+199	no sample
195+197+199+201	no sample
197+199+201+203	no sample
199+201+203+205	no sample
201+203+205+207	no sample
203+205+207+209	no sample
205+207+209+211	no sample
207+209+211+213	no sample
209+211+213+215	no sample
221+223+225+228	no sample
223+225+228+231	no sample
225+228+231+233	no sample
228+231+233+235	no sample
231+233+235+237	no sample
233+235+237+240	no sample
244+246+248+250	no sample
246+248+250+252	no sample
248+250+252+254	no sample
181+183+185+187+189	no sample
183+185+187+189+191	no sample
185+187+189+191+193	no sample
187+189+191+193+194	no sample
187+189+191+193+195	no sample
189+191+193+194+195	no sample
189+191+193+195+197	no sample
191+193+195+197+199	no sample
193+195+197+199+201	no sample
195+197+199+201+203	no sample
197+199+201+203+205	no sample
199+201+203+205+207	no sample
201+203+205+207+209	no sample
203+205+207+209+211	no sample
205+207+209+211+213	no sample
207+209+211+213+215	no sample
221+223+225+228+231	no sample
223+225+228+231+233	no sample
225+228+231+233+235	no sample
228+231+233+235+237	no sample
231+233+235+237+240	no sample
244+246+248+250+252	no sample
246+248+250+252+254	no sample
181+183+185+187+189+191	no sample
183+185+187+189+191+193	no sample
189+191+193+195+197+199	no sample
191+193+195+197+199+201	no sample
193+195+197+199+201+203	no sample
195+197+199+201+203+205	no sample
197+199+201+203+205+207	no sample
199+201+203+205+207+209	no sample
201+203+205+207+209+211	no sample
203+205+207+209+211+213	no sample
205+207+209+211+213+215	no sample
221+223+225+228+231+233	no sample
223+225+228+231+233+235	no sample
225+228+231+233+235+237	no sample
228+231+233+235+237+240	no sample
Combination of alleles with more than 1 stutter peak
201+205	1/2													PA009	PA103
201+207	1/2													PA048	PA122
201+209	no sample
203+207	no sample
203+209	no sample
203+211	no sample
205+209	1/2													PA154	PA160
205+211	1/2													PA266	PA262
205+213	no sample
207+211	1/2													PA292
207+213	no sample
207+215	no sample
209+213	no sample
209+215	3/5													PA224
211+215	no sample
221+225	no sample
221+228	no sample
223+228	no sample
225+231	no sample
225+233	no sample
228+233	no sample
228+235	no sample
231+235	no sample
231+237	no sample
233+237	no sample
233+240	no sample
235+240	no sample
235+244	1													PA226	PA239
235+250														PA194	PA177
237+246	1													PA179
237+248	no sample
237+250	1													PA772
240+244	no sample
240+246	1													PA166
240+248	no sample
244+248	1													PA700	PA225
244+250	1													PA405	PA718
244+252	no sample
246+250	no sample
246+252	no sample
246+254	no sample
248+252	no sample
248+254	no sample
250+254	no sample

## Sheet: UCD-CH17
Allele	Stutter									Fig. left	Fig. right	Notes
122	0									PA006	PA115
128	0									PA026	PA137
131	0									PA154	PA291
133	0									PA072	PA026
136	0									PA766	PA385
137	0									PA102	PA103
139	0									PA201	PA291
140	0									PA169	PA252
141	0									PA112	PA138
142	0									PA026	PA024
143	0									PA466	PA705	2 variants - low signal and high signal, respectively
145	0									PA006	PA059
147	0									PA234	PA705
149	0									PA278	PA291
151	0									PA138	PA234
153										PA285	PA169
154	0									PA775	PA176	low signal in comparison with other alleles
155										PA332
156	0									PA391	PA006	low signal in comparison with other alleles
157	0-1/5									PA026	PA278
161	0									PA254	PA175
162	0									PA103	PA149	usually low signal
163	0-min.									PA110	PA730
165										PA030	PA239	usually low signal
169	0-min.									PA006	PA705
136+137	0									PA235	PA370	combination 136+137 presents as two peaks, sometimes succesfully called as two alleles, sometimes not
140+141	0									PA294	PA091	combination 140+141 presents as two peaks, succesfully binned as two alleles
141+142	0									PA264	PA125	combination 141+142 presents as two peaks, succesfully binned as two alleles
139+140+141	0									PA287	PA082	combination 139+140+141 presents as three peaks, succesfully binned as three alleles
140+141+142	no sample
141+142+143	no sample
153+154+155	no sample
154+155+156	no sample
155+156+157	no sample
161+162+163	no sample
139+140+141+142	no sample
140+141+142+143	no sample
153+154+155+156	no sample
154+155+156+157	no sample
139+140+141+142+143	no sample
153+154+155+156+157	no sample

[truncated: 3 more sheets: EMPAS14, UDAp446, CPSCT026]
