# Supplementary material for: A New Set of SSR Markers Combined in One Reaction for Efficient Genotyping of the Hexaploid European Plum (Prunus domestica L.)
Source: Plants (Basel). 2025 Jul 24;14(15):2281. doi: 10.3390/plants14152281 (PMC12348828; doi:10.3390/plants14152281)
Supplement: Supplementary file 1 [file plants-14-02281-s001.zip › Table_S4_250616.xlsx]

## Sheet: Info
A new set of SSR markers combined in one reaction for efficient genotyping the hexaploid European plum (Prunus domestica L.)
Supplementary Table 4
Allele distribution:		Allele number distribution in markers
Allele occurrence:		An overview of alleles present in each marker

## Sheet: Allele occurrence
Allele occurrence in Prunus domestica L.
CPPCT033								CPSCT042								UDP98-412								CPSCT005								EMPAS02								AMPA100								CPSCT039
Alleles	n	Occurrence	Alleles by occurrence	n	Occurrence	Cumulative occurrence		Alleles	n	Occurrence	Alleles by occurrence	n	Occurrence	Cumulative occurrence		Alleles	n	Occurrence	Alleles by occurrence	n	Occurrence	Cumulative occurrence		Alleles	n	Occurrence	Alleles by occurrence	n	Occurrence	Cumulative occurrence		Alleles	n	Occurrence	Alleles by occurrence	n	Occurrence	Cumulative occurrence		Alleles	n	Occurrence	Alleles by occurrence	n	Occurrence	Cumulative occurrence		Alleles	n
95	21	0.0193906	112	220	0.203139	0.203139		157	13	0.013306	177	166	0.169908	0.169908		87	16	0.0150801	91	207	0.195099	0.195099		157	1	0.00094162	181	187	0.176083	0.176083		107	179	0.167446	107	179	0.167446	0.167446		196	1	0.00087108	212	168	0.157156	0.157156		89	8
97	79	0.0729455	122	171	0.157895	0.361034		159	9	0.00921187	173	160	0.163767	0.333675		89	89	0.0838831	99	138	0.130066	0.325165		173	61	0.0574388	195	121	0.113936	0.290019		111	93	0.0869972	120	166	0.155285	0.322732		198	1	0.00087108	204	166	0.155285	0.312442		91	163
100	2	0.00184672	120	161	0.148661	0.509695		161	44	0.0450358	175	121	0.123849	0.457523		91	207	0.195099	95	109	0.102733	0.427898		175	1	0.00094162	177	108	0.101695	0.391714		112	21	0.0196445	140	152	0.142189	0.46492		200	131	0.114111	200	131	0.114111	0.426553		93	9
102	35	0.0323176	116	99	0.0914127	0.601108		163	26	0.0266121	180	82	0.0839304	0.541453		93	17	0.0160226	105	107	0.100848	0.528746		177	108	0.101695	197	94	0.0885122	0.480226		114	147	0.137512	114	147	0.137512	0.602432		202	79	0.0688153	210	129	0.112369	0.538922		95	10
104	47	0.043398	106	98	0.0904894	0.691597		165	51	0.0522006	169	79	0.0808598	0.622313		94	2	0.00188501	101	106	0.0999057	0.628652		179	45	0.0423729	207	94	0.0885122	0.568738		117	1	0.000935454	123	111	0.103835	0.706268		204	166	0.144599	214	118	0.102787	0.64171		97	228
106	98	0.0904894	97	79	0.0729455	0.764543		166	2	0.00204708	167	69	0.0706244	0.692938		95	109	0.102733	109	90	0.0848256	0.713478		181	187	0.176083	189	91	0.0856874	0.654426		119	1	0.000935454	130	108	0.101029	0.807297		206	34	0.0296167	216	109	0.0949477	0.736658		99	2
110	16	0.0147738	114	61	0.056325	0.820868		167	69	0.0706244	165	51	0.0522006	0.745138		97	5	0.00471254	89	89	0.0838831	0.797361		183	73	0.0687382	187	75	0.0706215	0.725047		120	166	0.155285	111	93	0.0869972	0.894294		208	103	0.0897213	208	103	0.0897213	0.826379		103	7
112	220	0.203139	118	57	0.0526316	0.8735		168	1	0.00102354	161	44	0.0450358	0.790174		99	138	0.130066	107	45	0.0424128	0.839774		185	49	0.0461394	183	73	0.0687382	0.793785		122	5	0.00467727	126	74	0.0692236	0.963517		210	129	0.112369	202	79	0.0688153	0.895194		105	138
114	61	0.056325	104	47	0.043398	0.916898		169	79	0.0808598	170	44	0.0450358	0.83521		101	106	0.0999057	136	31	0.0292177	0.868992		187	75	0.0706215	173	61	0.0574388	0.851224		123	111	0.103835	112	21	0.0196445	0.983162		212	168	0.146341	240	48	0.0418118	0.937006		106	48
116	99	0.0914127	102	35	0.0323176	0.949215		170	44	0.0450358	181	39	0.0399181	0.875128		103	9	0.00848256	116	22	0.0207352	0.889727		189	91	0.0856874	185	49	0.0461394	0.897363		124	5	0.00467727	122	5	0.00467727	0.987839		214	118	0.102787	206	34	0.0296167	0.966623		108	3
118	57	0.0526316	95	21	0.0193906	0.968606		171	33	0.0337769	179	35	0.035824	0.910952		105	107	0.100848	93	17	0.0160226	0.905749		191	25	0.0235405	179	45	0.0423729	0.939736		126	74	0.0692236	124	5	0.00467727	0.992516		216	109	0.0949477	224	33	0.0287456	0.995368		110	87
120	161	0.148661	110	16	0.0147738	0.98338		173	160	0.163767	171	33	0.0337769	0.944729		107	45	0.0424128	87	16	0.0150801	0.920829		193	2	0.00188324	191	25	0.0235405	0.963277		130	108	0.101029	151	5	0.00467727	0.997194		218	7	0.00609756	242	20	0.0174216	1.01279		112	65
122	171	0.157895	129	8	0.00738689	0.990766		174	1	0.00102354	163	26	0.0266121	0.971341		109	90	0.0848256	124	15	0.0141376	0.934967		195	121	0.113936	203	14	0.0131827	0.97646		133	1	0.000935454	117	1	0.000935454	0.998129		220	1	0.00087108	218	7	0.00609756	1.01889		114	14
124	4	0.00369344	124	4	0.00369344	0.99446		175	121	0.123849	157	13	0.013306	0.984647		112	1	0.000942507	103	9	0.00848256	0.94345		197	94	0.0885122	201	10	0.0094162	0.985876		140	152	0.142189	119	1	0.000935454	0.999065		224	33	0.0287456	196	1	0.00087108	1.01976		116	4
126	4	0.00369344	126	4	0.00369344	0.998153		177	166	0.169908	159	9	0.00921187	0.993859		114	8	0.00754006	132	9	0.00848256	0.951932		199	4	0.00376648	199	4	0.00376648	0.989642		151	5	0.00467727	133	1	0.000935454	1		240	48	0.0418118	198	1	0.00087108	1.02063		118	67
129	8	0.00738689	100	2	0.00184672	1		179	35	0.035824	166	2	0.00204708	0.995906		116	22	0.0207352	114	8	0.00754006	0.959472		201	10	0.0094162	209	4	0.00376648	0.993409		15	1069	1	Rare Alleles (<5%):		7	0.466667		242	20	0.0174216	220	1	0.00087108	1.0215		120	61
16	1083	1	Rare Alleles (<5%):		8	0.5		180	82	0.0839304	168	1	0.00102354	0.996929		118	8	0.00754006	118	8	0.00754006	0.967012		203	14	0.0131827	205	3	0.00282486	0.996234					Equal occurrence (%):		6.66667			16	1148	1	Rare Alleles (<5%):		8	0.5		122	29
			Equal occurrence (%):		6.25			181	39	0.0399181	174	1	0.00102354	0.997953		122	6	0.00565504	128	7	0.00659755	0.97361		205	3	0.00282486	193	2	0.00188324	0.998117					Alleles above equal:		8	0.533333					Equal occurrence (%):		6.25			124	3
			Alleles above equal:		6	0.375		182	1	0.00102354	182	1	0.00102354	0.998976		124	15	0.0141376	122	6	0.00565504	0.979265		207	94	0.0885122	157	1	0.00094162	0.999058													Alleles above equal:		7	0.4375		126	5
								183	1	0.00102354	183	1	0.00102354	1		126	2	0.00188501	140	6	0.00565504	0.98492		209	4	0.00376648	175	1	0.00094162	1																		128	2
								20	977	1	Rare Alleles (<5%):		13	0.65		128	7	0.00659755	97	5	0.00471254	0.989632		20	1062	1	Rare Alleles (<5%):		11	0.55																		133	9
											Equal occurrence (%):		5			132	9	0.00848256	134	3	0.00282752	0.99246					Equal occurrence (%):		5																			135	5
											Alleles above equal:		7	0.35		134	3	0.00282752	138	3	0.00282752	0.995287					Alleles above equal:		9	0.45																		137	1
																136	31	0.0292177	94	2	0.00188501	0.997172																										139	20
																138	3	0.00282752	126	2	0.00188501	0.999057																										141	3
																140	6	0.00565504	112	1	0.000942507	1																										143	43
																26	1061	1	Rare Alleles (<5%):		19	0.730769																										145	1
																			Equal occurrence (%):		3.84615																											27	1035
																			Alleles above equal:		8	0.307692
UCD-CH17								EMPAS14								UDAp446								CPSCT026
Alleles	n	Occurrence	Alleles by occurrence	n	Occurrence	Cumulative occurrence		Alleles	n	Occurrence	Alleles by occurrence	n	Occurrence	Cumulative occurrence		Alleles	n	Occurrence	Alleles by occurrence	n	Occurrence	Cumulative occurrence		Alleles	n	Occurrence	Alleles by occurrence	n	Occurrence	Cumulative occurrence
122	66	0.0579456	145	177	0.155399	0.155399		102	6	0.00601805	165	226	0.22668	0.22668		120	1	0.000793651	137	195	0.154762	0.154762		165	175	0.151515	165	175	0.151515	0.151515
128	59	0.0517998	143	160	0.140474	0.295874		104	38	0.0381143	182	154	0.154463	0.381143		122	52	0.0412698	123	114	0.0904762	0.245238		172	15	0.012987	189	165	0.142857	0.294372
131	8	0.00702371	147	137	0.120281	0.416155		106	75	0.0752257	168	142	0.142427	0.523571		123	114	0.0904762	141	114	0.0904762	0.335714		174	26	0.0225108	201	131	0.11342	0.407792
133	38	0.0333626	137	105	0.0921861	0.508341		108	16	0.0160481	184	94	0.0942828	0.617854		124	1	0.000793651	159	79	0.0626984	0.398413		176	5	0.004329	193	102	0.0883117	0.496104
136	5	0.00438982	149	90	0.0790167	0.587357		110	2	0.00200602	180	82	0.0822467	0.7001		125	16	0.0126984	157	74	0.0587302	0.457143		179	1	0.000865801	197	98	0.0848485	0.580952
137	105	0.0921861	141	81	0.071115	0.658472		112	47	0.0471414	106	75	0.0752257	0.775326		127	1	0.000793651	145	68	0.0539683	0.511111		180	1	0.000865801	203	69	0.0597403	0.640693
139	66	0.0579456	122	66	0.0579456	0.716418		163	73	0.0732197	163	73	0.0732197	0.848546		130	53	0.0420635	148	62	0.0492063	0.560317		181	34	0.0294372	199	67	0.0580087	0.698701
140	9	0.00790167	139	66	0.0579456	0.774363		165	226	0.22668	112	47	0.0471414	0.895687		133	9	0.00714286	151	57	0.0452381	0.605556		182	46	0.0398268	207	52	0.0450216	0.743723
141	81	0.071115	128	59	0.0517998	0.826163		168	142	0.142427	104	38	0.0381143	0.933801		135	13	0.0103175	152	56	0.0444444	0.65		184	1	0.000865801	195	50	0.04329	0.787013
142	6	0.00526778	151	59	0.0517998	0.877963		174	19	0.0190572	174	19	0.0190572	0.952859		137	195	0.154762	173	56	0.0444444	0.694444		185	8	0.00692641	182	46	0.0398268	0.82684
143	160	0.140474	156	42	0.0368745	0.914838		175	3	0.00300903	108	16	0.0160481	0.968907		139	45	0.0357143	130	53	0.0420635	0.736508		186	22	0.0190476	196	37	0.0320346	0.858874
145	177	0.155399	133	38	0.0333626	0.9482		178	13	0.0130391	178	13	0.0130391	0.981946		141	114	0.0904762	122	52	0.0412698	0.777778		188	1	0.000865801	181	34	0.0294372	0.888312
147	137	0.120281	140	9	0.00790167	0.956102		180	82	0.0822467	102	6	0.00601805	0.987964		143	10	0.00793651	139	45	0.0357143	0.813492		189	165	0.142857	174	26	0.0225108	0.910823
149	90	0.0790167	131	8	0.00702371	0.963126		182	154	0.154463	186	5	0.00501505	0.992979		145	68	0.0539683	155	45	0.0357143	0.849206		192	2	0.0017316	209	25	0.021645	0.932468
151	59	0.0517998	162	8	0.00702371	0.970149		184	94	0.0942828	175	3	0.00300903	0.995988		147	4	0.0031746	163	21	0.0166667	0.865873		193	102	0.0883117	186	22	0.0190476	0.951515
153	3	0.00263389	142	6	0.00526778	0.975417		186	5	0.00501505	110	2	0.00200602	0.997994		148	62	0.0492063	150	19	0.0150794	0.880952		195	50	0.04329	172	15	0.012987	0.964502
154	3	0.00263389	136	5	0.00438982	0.979807		188	1	0.00100301	188	1	0.00100301	0.998997		149	4	0.0031746	153	18	0.0142857	0.895238		196	37	0.0320346	205	11	0.00952381	0.974026
155	1	0.000877963	163	5	0.00438982	0.984197		199	1	0.00100301	199	1	0.00100301	1		150	19	0.0150794	125	16	0.0126984	0.907937		197	98	0.0848485	185	8	0.00692641	0.980952
156	42	0.0368745	153	3	0.00263389	0.986831		18	997	1	Rare Alleles (<5%):		11	0.611111		151	57	0.0452381	161	16	0.0126984	0.920635		199	67	0.0580087	213	6	0.00519481	0.986147
157	3	0.00263389	154	3	0.00263389	0.989464					Equal occurrence (%):		5.55556			152	56	0.0444444	162	14	0.0111111	0.931746		201	131	0.11342	176	5	0.004329	0.990476
161	3	0.00263389	157	3	0.00263389	0.992098					Alleles above equal:		7	0.388889		153	18	0.0142857	135	13	0.0103175	0.942063		202	1	0.000865801	211	3	0.0025974	0.993074
162	8	0.00702371	161	3	0.00263389	0.994732										154	3	0.00238095	143	10	0.00793651	0.95		203	69	0.0597403	192	2	0.0017316	0.994805
163	5	0.00438982	165	3	0.00263389	0.997366										155	45	0.0357143	133	9	0.00714286	0.957143		205	11	0.00952381	179	1	0.000865801	0.995671
165	3	0.00263389	169	2	0.00175593	0.999122										156	1	0.000793651	177	9	0.00714286	0.964286		206	1	0.000865801	180	1	0.000865801	0.996537
169	2	0.00175593	155	1	0.000877963	1										157	74	0.0587302	147	4	0.0031746	0.96746		207	52	0.0450216	184	1	0.000865801	0.997403
25	1139	1	Rare Alleles (<5%):		15	0.6										159	79	0.0626984	149	4	0.0031746	0.970635		209	25	0.021645	188	1	0.000865801	0.998268
			Equal occurrence (%):		4											161	16	0.0126984	165	4	0.0031746	0.97381		211	3	0.0025974	202	1	0.000865801	0.999134
			Alleles above equal:		10	0.4										162	14	0.0111111	198	4	0.0031746	0.976984		213	6	0.00519481	206	1	0.000865801	1
																163	21	0.0166667	214	4	0.0031746	0.980159		28	1155	1	Rare Alleles (<5%):		21	0.75
																165	4	0.0031746	154	3	0.00238095	0.98254					Equal occurrence (%):		3.57143
																167	3	0.00238095	167	3	0.00238095	0.984921					Alleles above equal:		10	0.357143
																171	3	0.00238095	171	3	0.00238095	0.987302
																172	1	0.000793651	200	3	0.00238095	0.989683
																173	56	0.0444444	210	2	0.0015873	0.99127
																175	1	0.000793651	212	2	0.0015873	0.992857
																177	9	0.00714286	120	1	0.000793651	0.993651
																181	1	0.000793651	124	1	0.000793651	0.994444
																182	1	0.000793651	127	1	0.000793651	0.995238
																195	1	0.000793651	156	1	0.000793651	0.996032
																198	4	0.0031746	172	1	0.000793651	0.996825
																200	3	0.00238095	175	1	0.000793651	0.997619
																210	2	0.0015873	181	1	0.000793651	0.998413
																212	2	0.0015873	182	1	0.000793651	0.999206
																214	4	0.0031746	195	1	0.000793651	1
																44	1260	1	Rare Alleles (<5%):		38	0.863636
																			Equal occurrence (%):		2.27273
																			Alleles above equal:		14	0.318182
[truncated: 12 more columns]
