# Supplementary material for: A New Set of SSR Markers Combined in One Reaction for Efficient Genotyping of the Hexaploid European Plum (Prunus domestica L.)
Source: Plants (Basel). 2025 Jul 24;14(15):2281. doi: 10.3390/plants14152281 (PMC12348828; doi:10.3390/plants14152281)
Supplement: Supplementary file 1 [file plants-14-02281-s001.zip › Table_S5_250708.xlsx]

## Sheet: Info
A new set of SSR markers combined in one reaction for efficient genotyping the hexaploid European plum (Prunus domestica L.)
Supplementary Table 5
Analysis of populations:				Identification of number of populations in the analyzed set of samples by STRUCTURE software and Evanno method - graph showing deltaK values for different numbers of populations (K); bar plots for 6 and 20 identified populations sorted by Q values, respectively.
Genetic structure of samples K=20:				Results from Structure software for K=20, the highest percentage of Inferred clusters is decesive for determination of Population. The representatives with values of Inferred clusters minimally 0.8 are in bold and colored according to the group.
				The order of samples is the same as in the dendrogram.
Genetic structure of samples K=6:				Results from Structure software for K=6, the highest percentage of Inferred clusters is decesive for determination of Population. The representatives with values of Inferred clusters minimally 0.9 are in bold and colored according to the group.
				The order of samples is the same as in the dendrogram.
GP comparison:				Comparison of genetic profiles of closely related genotypes
Pedigree:				Verification of parents for selected varieties

## Sheet: Analysis of populations
Output from identification of number of populations in the analyzed set of samples using STRUCTURE software and Evanno method													Population structure analysis for K=6 as identified by software STRUCTURE (sorted by Q value)
(graphical output from https://lmme.ac.cn/StructureSelector)
													Population structure analysis for K=20 as identified by software STRUCTURE (sorted by Q value)

## Sheet: Genet structure of samples K=20
Inferred ancestry of idividuals:
			Inferred clusters
Sample	(%Miss)		K20.1	K20.2	K20.3	K20.4	K20.5	K20.6	K20.7	K20.8	K20.9	K20.10	K20.11	K20.12	K20.13	K20.14	K20.15	K20.16	K20.17	K20.18	K20.19	K20.20	Population		Name
PA005	-27	:	0.004	0.002	0.002	0.003	0.003	0.668	0.002	0.003	0.005	0.003	0.003	0.003	0.002	0.003	0.005	0.003	0.004	0.003	0.005	0.275	K20.6		Topfirst			K20.1	K20.2	K20.3	K20.4	K20.5	K20.6	K20.7	K20.8	K20.9	K20.10	K20.11	K20.12	K20.13	K20.14	K20.15	K20.16	K20.17	K20.18	K20.19	K20.20
PA013	-29	:	0.002	0.002	0.002	0.002	0.002	0.963	0.002	0.002	0.002	0.002	0.002	0.002	0.001	0.002	0.002	0.002	0.002	0.002	0.005	0.002	K20.6		Ruth Gerstetter		Sum	10	11	13	10	4	18	16	8	8	13	14	15	22	3	0	8	23	2	9	35
PA033	-31	:	0.016	0.002	0.003	0.005	0.005	0.61	0.004	0.005	0.004	0.005	0.003	0.007	0.002	0.005	0.005	0.003	0.282	0.005	0.024	0.003	K20.6		Diana		>= 0.8	2	1	6	1	1	1	2	0	3	2	3	2	9	0	0	1	3	0	2	4
PA064	-27	:	0.019	0.004	0.011	0.005	0.006	0.503	0.005	0.091	0.01	0.006	0.027	0.007	0.003	0.073	0.07	0.004	0.033	0.07	0.031	0.021	K20.6		IV 38/50/70 Jugoslavie
PA017	-31	:	0.461	0.003	0.002	0.002	0.003	0.482	0.004	0.003	0.004	0.002	0.002	0.005	0.002	0.003	0.004	0.002	0.003	0.003	0.006	0.002	K20.6		Herman
PA130	-27	:	0.011	0.004	0.006	0.003	0.005	0.423	0.199	0.018	0.011	0.004	0.007	0.013	0.004	0.019	0.042	0.006	0.013	0.02	0.029	0.162	K20.6		Voyageur		Population	Representative with highest score
PA026	-20	:	0.004	0.003	0.017	0.006	0.008	0.353	0.063	0.147	0.003	0.003	0.003	0.005	0.003	0.135	0.126	0.01	0.003	0.103	0.002	0.004	K20.6		Lützelsachsenská		K20.1	Carská
PA077	-23	:	0.008	0.004	0.004	0.012	0.01	0.376	0.047	0.117	0.038	0.002	0.012	0.015	0.01	0.108	0.091	0.005	0.019	0.092	0.005	0.024	K20.6		DOFI 70 S. 68		K20.2	Tuleu Gras
PA030	-29	:	0.01	0.005	0.003	0.004	0.003	0.468	0.459	0.006	0.003	0.003	0.003	0.003	0.003	0.005	0.005	0.002	0.002	0.005	0.006	0.004	K20.6		DOFI 70 S. 507		K20.3	Anička
PA140	-23	:	0.003	0.009	0.005	0.003	0.016	0.431	0.477	0.005	0.003	0.002	0.003	0.005	0.003	0.005	0.005	0.007	0.003	0.005	0.006	0.003	K20.7		Tuleu timpuriu		K20.4	Ortenauer
PA157	-23	:	0.009	0.003	0.004	0.003	0.003	0.267	0.432	0.006	0.011	0.005	0.007	0.007	0.003	0.006	0.006	0.003	0.004	0.006	0.005	0.212	K20.7		Topgigant plus		K20.5	Viola szini diapré
PA229	-29	:	0.012	0.007	0.003	0.004	0.005	0.003	0.378	0.011	0.009	0.003	0.011	0.451	0.005	0.011	0.049	0.01	0.003	0.014	0.004	0.009	K20.12		Empress		K20.6	Ruth Gerstetter
PA239	-30	:	0.007	0.003	0.007	0.005	0.014	0.006	0.519	0.012	0.007	0.023	0.031	0.01	0.003	0.011	0.014	0.004	0.286	0.012	0.013	0.012	K20.7		Vee Blue		K20.7	President
PA366	-29	:	0.002	0.002	0.002	0.002	0.002	0.002	0.958	0.002	0.002	0.002	0.002	0.004	0.002	0.002	0.002	0.002	0.003	0.002	0.003	0.002	K20.7		President		K20.8	Record
PA804	-29	:	0.002	0.002	0.002	0.002	0.002	0.002	0.958	0.002	0.002	0.002	0.002	0.004	0.002	0.002	0.002	0.002	0.003	0.002	0.003	0.002	K20.7		President		K20.9	Vítek
PA370	-22	:	0.004	0.004	0.116	0.003	0.008	0.004	0.236	0.085	0.009	0.04	0.01	0.015	0.002	0.096	0.089	0.024	0.049	0.198	0.005	0.004	K20.7		Aprimira		K20.10	Oullinská renklóda
PA700	-22	:	0.004	0.005	0.005	0.003	0.004	0.004	0.521	0.011	0.004	0.019	0.008	0.012	0.003	0.012	0.029	0.003	0.222	0.016	0.006	0.111	K20.7		Valor		K20.11	Broumovská švestka
PA008	-25	:	0.003	0.004	0.003	0.041	0.002	0.236	0.509	0.005	0.004	0.002	0.015	0.011	0.139	0.004	0.005	0.003	0.002	0.004	0.003	0.003	K20.7		Hanita		K20.12	Viktoria
PA703	-26	:	0.003	0.004	0.003	0.042	0.002	0.233	0.502	0.005	0.004	0.002	0.014	0.009	0.153	0.004	0.004	0.003	0.003	0.004	0.003	0.003	K20.7		Hanita		K20.13	Švestka domácí
PA778	-20	:	0.005	0.005	0.012	0.19	0.004	0.168	0.212	0.016	0.03	0.006	0.017	0.007	0.153	0.013	0.015	0.003	0.002	0.015	0.003	0.124	K20.7		Haroma		K20.14	Sinaja ptica
PA353	-22	:	0.004	0.013	0.003	0.26	0.004	0.171	0.054	0.009	0.004	0.003	0.011	0.01	0.018	0.008	0.008	0.003	0.005	0.009	0.006	0.397	K20.20		Habella		K20.15	none
PA712	-26	:	0.004	0.002	0.004	0.015	0.002	0.366	0.287	0.006	0.003	0.003	0.011	0.016	0.016	0.006	0.005	0.004	0.003	0.006	0.002	0.239	K20.6		Azura		K20.16	Šídlovka
PA010	-23	:	0.002	0.002	0.002	0.002	0.002	0.001	0.002	0.002	0.002	0.002	0.005	0.002	0.002	0.002	0.002	0.002	0.002	0.003	0.002	0.959	K20.20		Stanley		K20.17	Zelená renklóda
PA389	-33	:	0.006	0.002	0.002	0.003	0.002	0.064	0.002	0.003	0.002	0.002	0.002	0.003	0.002	0.003	0.003	0.002	0.002	0.003	0.006	0.886	K20.20		Samera		K20.18	Nancyská
PA732	-33	:	0.007	0.002	0.002	0.002	0.003	0.044	0.003	0.004	0.002	0.01	0.003	0.003	0.002	0.003	0.004	0.002	0.006	0.003	0.004	0.893	K20.20		Samera		K20.19	California blue
PA125	-25	:	0.005	0.003	0.003	0.002	0.005	0.002	0.004	0.005	0.005	0.003	0.005	0.358	0.003	0.004	0.055	0.002	0.006	0.005	0.007	0.518	K20.20		SEL D5		K20.20	Stanley
PA135	-20	:	0.004	0.005	0.003	0.011	0.003	0.003	0.008	0.006	0.003	0.003	0.006	0.02	0.006	0.005	0.007	0.014	0.003	0.005	0.45	0.433	K20.19		II/27 CK Jugoslavie
PA153	-27	:	0.009	0.003	0.003	0.003	0.002	0.003	0.006	0.004	0.003	0.002	0.003	0.007	0.003	0.004	0.004	0.005	0.002	0.004	0.391	0.54	K20.20		Timočanka
PA067	-23	:	0.003	0.002	0.002	0.002	0.002	0.414	0.003	0.002	0.002	0.002	0.002	0.003	0.002	0.002	0.003	0.002	0.002	0.002	0.003	0.545	K20.20		Čačanská lepotica
PA453	-27	:	0.003	0.003	0.002	0.003	0.002	0.309	0.003	0.004	0.003	0.002	0.002	0.005	0.003	0.004	0.005	0.002	0.002	0.004	0.003	0.636	K20.20		Čačanská raná
PA690	-27	:	0.002	0.003	0.002	0.002	0.002	0.348	0.003	0.003	0.002	0.002	0.002	0.003	0.003	0.002	0.003	0.002	0.002	0.003	0.002	0.608	K20.20		Čačanská raná
PA691	-27	:	0.003	0.003	0.002	0.003	0.002	0.353	0.004	0.005	0.003	0.002	0.002	0.003	0.003	0.005	0.005	0.002	0.017	0.004	0.003	0.576	K20.20		Čačanská raná
PA386	-23	:	0.01	0.006	0.005	0.027	0.004	0.017	0.014	0.013	0.008	0.006	0.289	0.007	0.023	0.013	0.012	0.004	0.013	0.011	0.014	0.505	K20.20		Amátka
PA102	-19	:	0.003	0.002	0.002	0.002	0.002	0.47	0.002	0.002	0.002	0.002	0.002	0.002	0.002	0.002	0.002	0.002	0.002	0.002	0.003	0.492	K20.20		Čačanská najbolja
PA354	-20	:	0.004	0.003	0.003	0.003	0.004	0.252	0.203	0.009	0.007	0.015	0.013	0.004	0.002	0.008	0.009	0.003	0.044	0.007	0.029	0.377	K20.20		Haganta
PA320	-25	:	0.029	0.002	0.004	0.004	0.006	0.266	0.182	0.011	0.004	0.014	0.009	0.027	0.002	0.011	0.011	0.006	0.027	0.01	0.007	0.371	K20.20		Toptaste
PA189	-31	:	0.007	0.006	0.004	0.307	0.003	0.017	0.024	0.01	0.009	0.015	0.013	0.006	0.008	0.01	0.011	0.003	0.005	0.009	0.013	0.521	K20.20		Joganta
PA716	-31	:	0.007	0.006	0.004	0.302	0.004	0.016	0.019	0.022	0.01	0.013	0.016	0.006	0.008	0.022	0.02	0.003	0.006	0.019	0.012	0.486	K20.20		Joganta
PA468	-25	:	0.273	0.021	0.003	0.074	0.02	0.004	0.008	0.013	0.011	0.005	0.034	0.044	0.02	0.011	0.012	0.003	0.006	0.01	0.005	0.422	K20.20		Atemos
PA709	-27	:	0.364	0.004	0.003	0.002	0.013	0.076	0.016	0.009	0.004	0.004	0.003	0.181	0.003	0.008	0.011	0.004	0.005	0.007	0.006	0.278	K20.1		Dwarf
PA469	-36	:	0.089	0.004	0.007	0.006	0.008	0.052	0.044	0.024	0.011	0.007	0.004	0.165	0.003	0.022	0.037	0.007	0.022	0.021	0.011	0.456	K20.20		Potemos
PA172	-34	:	0.008	0.007	0.004	0.005	0.009	0.012	0.009	0.05	0.008	0.006	0.008	0.014	0.005	0.066	0.095	0.011	0.007	0.073	0.051	0.551	K20.20		Burbanks new grand prize
PA257	-36	:	0.008	0.007	0.005	0.004	0.006	0.015	0.008	0.014	0.012	0.023	0.007	0.007	0.006	0.017	0.033	0.004	0.416	0.022	0.008	0.375	K20.17		SEL A20
PA225	-22	:	0.007	0.006	0.005	0.004	0.008	0.008	0.367	0.015	0.01	0.012	0.007	0.009	0.005	0.014	0.023	0.004	0.075	0.015	0.008	0.399	K20.20		SEL A45
PA232	-25	:	0.002	0.003	0.002	0.003	0.003	0.002	0.363	0.003	0.002	0.002	0.004	0.005	0.003	0.003	0.003	0.003	0.003	0.003	0.002	0.586	K20.20		Bluefre
PA405	-25	:	0.002	0.003	0.002	0.003	0.003	0.002	0.365	0.003	0.002	0.002	0.004	0.005	0.003	0.003	0.003	0.003	0.003	0.003	0.003	0.585	K20.20		Bluefre
PA237	-25	:	0.004	0.003	0.004	0.003	0.003	0.002	0.304	0.006	0.003	0.031	0.085	0.007	0.005	0.007	0.007	0.003	0.146	0.007	0.004	0.367	K20.20		SEL 46
PA149	-26	:	0.006	0.011	0.003	0.003	0.009	0.005	0.01	0.013	0.01	0.006	0.007	0.759	0.005	0.011	0.079	0.008	0.004	0.01	0.008	0.034	K20.12		Hungarian plum IR-528-2
PA165	-33	:	0.005	0.006	0.003	0.004	0.003	0.011	0.017	0.006	0.002	0.005	0.003	0.439	0.002	0.007	0.081	0.002	0.007	0.006	0.177	0.213	K20.12		Jubileum
PA223	-23	:	0.004	0.003	0.002	0.002	0.002	0.004	0.007	0.004	0.003	0.002	0.002	0.259	0.002	0.005	0.087	0.003	0.32	0.005	0.034	0.248	K20.17		Pamjať Vavilova
PA245	-27	:	0.003	0.004	0.002	0.002	0.003	0.004	0.005	0.005	0.007	0.003	0.003	0.416	0.003	0.005	0.125	0.002	0.005	0.005	0.004	0.395	K20.12		Lincoln
PA404	-26	:	0.005	0.012	0.005	0.004	0.004	0.005	0.016	0.014	0.007	0.011	0.009	0.321	0.008	0.012	0.078	0.004	0.428	0.013	0.007	0.038	K20.17		Unknown 4
PA360	-23	:	0.003	0.01	0.002	0.002	0.003	0.003	0.013	0.009	0.004	0.01	0.005	0.142	0.002	0.012	0.067	0.003	0.564	0.015	0.003	0.128	K20.17		Krasa oseni
PA007	-15	:	0.017	0.003	0.091	0.002	0.052	0.003	0.006	0.121	0.002	0.008	0.004	0.004	0.002	0.172	0.127	0.015	0.017	0.347	0.002	0.003	K20.18		Nancyská
PA385	-19	:	0.004	0.003	0.151	0.108	0.015	0.002	0.012	0.062	0.014	0.008	0.005	0.005	0.012	0.074	0.064	0.017	0.006	0.136	0.004	0.299	K20.20		Miroma
PA317	-18	:	0.011	0.002	0.002	0.002	0.002	0.232	0.406	0.003	0.003	0.003	0.004	0.003	0.002	0.003	0.004	0.002	0.007	0.003	0.003	0.304	K20.7		Topend Plus
PA318	-23	:	0.004	0.004	0.002	0.004	0.002	0.333	0.371	0.004	0.005	0.003	0.004	0.008	0.004	0.004	0.004	0.004	0.003	0.004	0.008	0.223	K20.7		Tophit
PA772	-22	:	0.004	0.004	0.003	0.005	0.145	0.241	0.002	0.014	0.002	0.017	0.003	0.003	0.002	0.01	0.011	0.004	0.23	0.012	0.002	0.284	K20.20		Topfive
PA371	-20	:	0.063	0.003	0.054	0.002	0.003	0.217	0.005	0.061	0.005	0.005	0.003	0.004	0.002	0.096	0.063	0.02	0.033	0.206	0.004	0.151	K20.6		Bellamira
PA144	-26	:	0.012	0.003	0.003	0.004	0.003	0.286	0.448	0.005	0.004	0.005	0.003	0.006	0.003	0.004	0.005	0.002	0.004	0.004	0.01	0.186	K20.7		Topstar
PA333	-30	:	0.003	0.003	0.002	0.002	0.002	0.003	0.376	0.003	0.003	0.003	0.002	0.004	0.003	0.003	0.003	0.002	0.004	0.003	0.003	0.574	K20.20		V/12
PA226	-31	:	0.028	0.003	0.003	0.005	0.003	0.005	0.445	0.033	0.004	0.015	0.009	0.016	0.004	0.031	0.03	0.004	0.134	0.04	0.008	0.182	K20.7		Verity
PA170	-23	:	0.003	0.004	0.002	0.004	0.002	0.003	0.002	0.003	0.003	0.004	0.002	0.003	0.465	0.002	0.003	0.002	0.002	0.002	0.002	0.487	K20.20		NŠ 129/III/24
PA752	-29	:	0.003	0.005	0.006	0.007	0.004	0.003	0.003	0.007	0.003	0.004	0.005	0.008	0.418	0.007	0.007	0.004	0.002	0.007	0.002	0.493	K20.20		Čačanská rodná
PA775	-26	:	0.002	0.004	0.003	0.004	0.003	0.002	0.008	0.005	0.006	0.002	0.013	0.003	0.461	0.004	0.004	0.003	0.004	0.005	0.003	0.463	K20.20		Valjevka
PA777	-26	:	0.002	0.003	0.002	0.004	0.002	0.002	0.003	0.003	0.005	0.002	0.003	0.003	0.459	0.003	0.003	0.002	0.002	0.003	0.002	0.493	K20.20		Valjevka
PA251	-26	:	0.003	0.004	0.003	0.512	0.003	0.002	0.004	0.003	0.005	0.003	0.01	0.003	0.017	0.003	0.003	0.002	0.003	0.003	0.003	0.413	K20.4		Jojo
PA322	-23	:	0.002	0.005	0.003	0.441	0.003	0.002	0.002	0.003	0.006	0.003	0.006	0.003	0.012	0.003	0.003	0.002	0.003	0.003	0.002	0.492	K20.20		Oint. x Stanley č. 512
PA236	-36	:	0.003	0.003	0.003	0.006	0.006	0.004	0.003	0.006	0.006	0.003	0.007	0.004	0.009	0.006	0.014	0.003	0.005	0.008	0.006	0.897	K20.20		SEL A-29
PA315	-29	:	0.101	0.004	0.014	0.034	0.013	0.002	0.004	0.035	0.024	0.009	0.014	0.026	0.143	0.029	0.029	0.006	0.009	0.029	0.003	0.472	K20.20		Top 2000
PA390	-31	:	0.02	0.004	0.003	0.003	0.003	0.002	0.017	0.006	0.007	0.003	0.384	0.004	0.003	0.005	0.005	0.003	0.005	0.006	0.003	0.515	K20.20		Stáňa
PA718	-26	:	0.003	0.004	0.003	0.003	0.003	0.002	0.468	0.004	0.004	0.003	0.008	0.006	0.004	0.003	0.004	0.002	0.004	0.004	0.003	0.467	K20.7		Rheingold ( 427 )
PA006	-19	:	0.025	0.009	0.005	0.021	0.151	0.005	0.003	0.055	0.013	0.063	0.095	0.004	0.378	0.047	0.041	0.005	0.035	0.04	0.004	0.002	K20.13		Wangenheimova
PA118	-27	:	0.009	0.028	0.005	0.016	0.329	0.004	0.002	0.01	0.016	0.434	0.022	0.004	0.078	0.009	0.009	0.003	0.007	0.009	0.005	0.002	K20.10		B IX 19/46 Jugoslavie
PA048	-25	:	0.002	0.004	0.01	0.099	0.005	0.396	0.002	0.009	0.003	0.002	0.007	0.004	0.418	0.009	0.008	0.008	0.002	0.008	0.003	0.002	K20.13		Ersinger
PA056	-23	:	0.002	0.007	0.006	0.169	0.004	0.184	0.002	0.006	0.003	0.006	0.36	0.004	0.209	0.006	0.006	0.004	0.008	0.005	0.005	0.003	K20.11		Felsina
PA607	-27	:	0.005	0.009	0.003	0.652	0.005	0.004	0.006	0.009	0.004	0.011	0.065	0.008	0.016	0.007	0.013	0.002	0.007	0.007	0.005	0.161	K20.4		Jofela
PA791	-27	:	0.005	0.009	0.004	0.643	0.009	0.004	0.006	0.009	0.008	0.012	0.01	0.015	0.061	0.008	0.017	0.002	0.009	0.008	0.005	0.158	K20.4		Jofela
PA082	-22	:	0.005	0.549	0.003	0.003	0.002	0.009	0.003	0.003	0.002	0.006	0.003	0.004	0.005	0.003	0.003	0.002	0.003	0.003	0.388	0.002	K20.2		Dämbovita
PA108	-29	:	0.003	0.387	0.003	0.009	0.004	0.014	0.004	0.006	0.003	0.006	0.009	0.01	0.007	0.005	0.006	0.003	0.007	0.005	0.507	0.003	K20.19		Pescarus
PA091	-22	:	0.004	0.47	0.002	0.005	0.002	0.454	0.002	0.004	0.003	0.004	0.007	0.007	0.005	0.004	0.004	0.003	0.004	0.004	0.011	0.003	K20.2		Carpatin
PA086	-19	:	0.005	0.516	0.002	0.004	0.005	0.425	0.002	0.003	0.003	0.003	0.003	0.003	0.005	0.003	0.003	0.002	0.003	0.003	0.006	0.002	K20.2		Minerva
PA252	-26	:	0.006	0.503	0.007	0.013	0.004	0.01	0.018	0.012	0.01	0.003	0.006	0.065	0.016	0.009	0.011	0.146	0.004	0.009	0.143	0.004	K20.2		Albatros
PA294	-23	:	0.002	0.946	0.002	0.004	0.002	0.002	0.002	0.003	0.003	0.002	0.003	0.003	0.01	0.002	0.002	0.002	0.003	0.002	0.002	0.002	K20.2		Tuleu Gras
PA359	-27	:	0.004	0.663	0.025	0.008	0.015	0.003	0.008	0.017	0.006	0.008	0.028	0.009	0.027	0.017	0.017	0.003	0.009	0.018	0.003	0.114	K20.2		Tuleu dulce
PA196	-25	:	0.003	0.502	0.002	0.003	0.003	0.002	0.003	0.003	0.003	0.004	0.004	0.003	0.003	0.003	0.003	0.002	0.446	0.003	0.003	0.003	K20.2		Vengerka krupnaja sladkaja
PA331	-22	:	0.003	0.461	0.003	0.017	0.005	0.005	0.01	0.009	0.01	0.007	0.006	0.01	0.027	0.008	0.007	0.003	0.338	0.007	0.061	0.003	K20.2		Pamjať Kostinoi
PA216	-20	:	0.006	0.468	0.003	0.004	0.004	0.003	0.006	0.007	0.005	0.004	0.011	0.414	0.027	0.006	0.006	0.003	0.003	0.005	0.009	0.004	K20.2		Wengerka jubilejnaja
PA083	-22	:	0.113	0.004	0.005	0.006	0.017	0.018	0.019	0.082	0.007	0.063	0.01	0.211	0.007	0.072	0.064	0.043	0.182	0.06	0.011	0.007	K20.12		Emma Lepermann
PA218	-20	:	0.489	0.004	0.005	0.005	0.004	0.005	0.002	0.005	0.009	0.01	0.01	0.006	0.417	0.005	0.005	0.003	0.005	0.005	0.005	0.004	K20.1		Auerbacher
PA281	-20	:	0.246	0.011	0.011	0.02	0.007	0.148	0.003	0.023	0.039	0.005	0.013	0.008	0.181	0.019	0.017	0.015	0.004	0.016	0.011	0.203	K20.1		Topking
PA782	-29	:	0.336	0.004	0.023	0.014	0.004	0.003	0.029	0.015	0.018	0.01	0.018	0.023	0.153	0.014	0.018	0.004	0.006	0.014	0.003	0.29	K20.1		Topper
PA402	-20	:	0.005	0.007	0.004	0.007	0.003	0.011	0.004	0.007	0.005	0.003	0.005	0.006	0.493	0.008	0.008	0.003	0.251	0.007	0.159	0.004	K20.13		Unknown 3
PA242	-20	:	0.003	0.007	0.005	0.025	0.007	0.004	0.003	0.024	0.5	0.003	0.014	0.009	0.077	0.019	0.02	0.002	0.249	0.017	0.005	0.006	K20.9		Gras ameliorat
PA335	-20	:	0.002	0.008	0.002	0.008	0.004	0.002	0.029	0.006	0.006	0.004	0.016	0.003	0.426	0.005	0.005	0.002	0.46	0.005	0.003	0.003	K20.17		Anna Späth
PA542	-20	:	0.002	0.009	0.002	0.008	0.004	0.002	0.003	0.006	0.006	0.004	0.017	0.003	0.431	0.005	0.006	0.007	0.473	0.005	0.003	0.003	K20.17		Anna Späth
PA095	-22	:	0.474	0.008	0.004	0.003	0.005	0.004	0.004	0.008	0.01	0.013	0.051	0.003	0.006	0.007	0.007	0.003	0.371	0.007	0.006	0.008	K20.1		Montfortská
PA208	-22	:	0.118	0.013	0.004	0.007	0.005	0.003	0.005	0.011	0.006	0.008	0.417	0.003	0.326	0.01	0.01	0.002	0.032	0.009	0.006	0.004	K20.11		Gabrovská
PA759	-23	:	0.133	0.012	0.004	0.008	0.005	0.003	0.005	0.011	0.006	0.009	0.381	0.003	0.348	0.01	0.01	0.003	0.029	0.01	0.006	0.005	K20.11		Gabrovská
PA150	-20	:	0.242	0.005	0.006	0.009	0.004	0.003	0.01	0.016	0.024	0.012	0.03	0.004	0.43	0.014	0.012	0.002	0.12	0.016	0.006	0.035	K20.13		Izobilie
PA177	-15	:	0.005	0.002	0.003	0.004	0.002	0.004	0.003	0.009	0.003	0.012	0.008	0.003	0.469	0.008	0.007	0.003	0.438	0.008	0.003	0.004	K20.13		Jeruzalémská fialová
PA194	-20	:	0.012	0.006	0.003	0.007	0.011	0.003	0.009	0.16	0.01	0.025	0.044	0.009	0.042	0.149	0.132	0.005	0.077	0.192	0.005	0.099	K20.18		SEL 12
PA278	-15	:	0.006	0.004	0.006	0.006	0.003	0.001	0.007	0.336	0.003	0.006	0.004	0.002	0.026	0.183	0.217	0.005	0.005	0.172	0.003	0.003	K20.8		Record
PA143	-19	:	0.003	0.005	0.034	0.045	0.009	0.002	0.003	0.163	0.007	0.021	0.178	0.004	0.141	0.128	0.12	0.004	0.005	0.118	0.005	0.006	K20.11		Schülleho raná
PA163	-26	:	0.006	0.004	0.011	0.018	0.015	0.006	0.007	0.046	0.009	0.008	0.667	0.007	0.009	0.043	0.041	0.004	0.006	0.048	0.005	0.04	K20.11		Iroquois
PA329	-25	:	0.004	0.004	0.131	0.012	0.009	0.003	0.019	0.053	0.007	0.005	0.214	0.034	0.115	0.044	0.041	0.006	0.236	0.044	0.013	0.004	K20.17		Unknown 6
PA475	-25	:	0.004	0.004	0.06	0.018	0.008	0.004	0.02	0.074	0.008	0.005	0.208	0.03	0.117	0.061	0.069	0.008	0.22	0.062	0.014	0.004	K20.17		Lipnická
PA231	-27	:	0.005	0.014	0.003	0.008	0.003	0.004	0.015	0.014	0.005	0.003	0.432	0.007	0.006	0.014	0.014	0.003	0.06	0.013	0.371	0.005	K20.11		Vision
PA368	-29	:	0.005	0.011	0.005	0.007	0.005	0.004	0.224	0.008	0.005	0.005	0.653	0.008	0.008	0.008	0.008	0.003	0.007	0.007	0.007	0.012	K20.11		Oneida
PA452	-23	:	0.003	0.004	0.002	0.004	0.002	0.002	0.003	0.004	0.004	0.004	0.017	0.003	0.412	0.004	0.004	0.003	0.513	0.004	0.003	0.007	K20.17		Těchobuzická
PA024	-19	:	0.003	0.004	0.003	0.004	0.452	0.002	0.002	0.003	0.005	0.003	0.004	0.003	0.496	0.003	0.003	0.003	0.002	0.003	0.002	0.002	K20.13		Ananasová česká švestka
PA084	-13	:	0.003	0.004	0.004	0.004	0.456	0.003	0.006	0.004	0.004	0.004	0.003	0.003	0.48	0.003	0.003	0.004	0.002	0.004	0.003	0.002	K20.13		Eslingenská
PA096	-15	:	0.005	0.004	0.002	0.004	0.004	0.472	0.003	0.004	0.003	0.005	0.015	0.007	0.448	0.004	0.004	0.002	0.002	0.004	0.004	0.004	K20.6		II/II/59
PA139	-22	:	0.002	0.012	0.002	0.003	0.002	0.005	0.005	0.004	0.005	0.002	0.004	0.007	0.522	0.004	0.004	0.005	0.002	0.003	0.402	0.005	K20.13		Seneca
PA238	-23	:	0.001	0.003	0.002	0.003	0.001	0.001	0.002	0.002	0.002	0.001	0.002	0.002	0.968	0.002	0.002	0.001	0.001	0.002	0.001	0.002	K20.13		Švestka domácí
PA300	-25	:	0.001	0.003	0.001	0.003	0.001	0.001	0.002	0.002	0.002	0.001	0.002	0.002	0.968	0.002	0.002	0.001	0.001	0.002	0.001	0.002	K20.13		Hauszwetsche zum Felde
PA343	-23	:	0.001	0.009	0.001	0.002	0.001	0.001	0.002	0.002	0.002	0.001	0.002	0.002	0.962	0.002	0.002	0.001	0.001	0.002	0.001	0.002	K20.13		Švestka domácí
PA301	-23	:	0.002	0.003	0.002	0.004	0.002	0.001	0.002	0.004	0.003	0.002	0.002	0.002	0.956	0.003	0.003	0.002	0.001	0.003	0.002	0.002	K20.13		Požegača 87
PA351	-25	:	0.001	0.003	0.002	0.003	0.001	0.001	0.002	0.002	0.002	0.001	0.002	0.002	0.968	0.002	0.002	0.001	0.001	0.002	0.001	0.002	K20.13		Homeside plum
PA321	-23	:	0.002	0.003	0.002	0.003	0.002	0.003	0.002	0.002	0.002	0.003	0.002	0.002	0.96	0.002	0.002	0.002	0.001	0.002	0.002	0.002	K20.13		Hauszwetsche Schüler
PA338	-23	:	0.001	0.007	0.001	0.002	0.001	0.001	0.002	0.002	0.002	0.001	0.002	0.001	0.966	0.002	0.002	0.001	0.001	0.002	0.001	0.001	K20.13		Čestická švestka domácí
PA244	-22	:	0.002	0.012	0.007	0.004	0.002	0.001	0.003	0.005	0.005	0.002	0.003	0.004	0.923	0.005	0.005	0.002	0.001	0.004	0.005	0.002	K20.13		Lesidrjanská
PA387	-38	:	0.014	0.004	0.002	0.004	0.009	0.002	0.002	0.003	0.003	0.003	0.003	0.002	0.934	0.003	0.003	0.002	0.002	0.003	0.002	0.002	K20.13		Blood
PA132	-20	:	0.007	0.022	0.008	0.028	0.003	0.006	0.004	0.112	0.005	0.002	0.01	0.012	0.456	0.126	0.093	0.01	0.005	0.084	0.005	0.002	K20.13		Harrachova
PA176	-16	:	0.003	0.005	0.091	0.113	0.006	0.002	0.018	0.025	0.429	0.002	0.007	0.028	0.166	0.023	0.027	0.008	0.002	0.027	0.004	0.014	K20.9		Izjumnaja
PA249	-20	:	0.006	0.005	0.022	0.577	0.007	0.004	0.007	0.027	0.034	0.002	0.012	0.018	0.121	0.025	0.025	0.054	0.004	0.028	0.009	0.012	K20.4		Casalinga
PA276	-20	:	0.002	0.004	0.002	0.934	0.003	0.001	0.002	0.003	0.004	0.002	0.005	0.002	0.018	0.003	0.003	0.002	0.002	0.003	0.002	0.002	K20.4		Ortenauer
PA367	-26	:	0.003	0.004	0.003	0.486	0.004	0.002	0.434	0.005	0.005	0.002	0.005	0.006	0.007	0.005	0.005	0.003	0.006	0.004	0.005	0.004	K20.4		Presenta
PA162	-23	:	0.002	0.009	0.005	0.007	0.344	0.018	0.009	0.015	0.016	0.004	0.008	0.008	0.511	0.011	0.011	0.002	0.002	0.011	0.002	0.002	K20.13		Hamanova švestka
PA214	-25	:	0.003	0.013	0.057	0.06	0.013	0.002	0.051	0.029	0.023	0.007	0.533	0.061	0.068	0.023	0.022	0.005	0.003	0.021	0.005	0.002	K20.11		Chrudimská
PA292	-20	:	0.005	0.011	0.003	0.013	0.006	0.006	0.009	0.183	0.008	0.004	0.004	0.008	0.36	0.124	0.135	0.002	0.004	0.111	0.002	0.003	K20.13		Otesani
PA418	-27	:	0.269	0.003	0.007	0.008	0.003	0.002	0.353	0.004	0.004	0.006	0.017	0.004	0.292	0.005	0.005	0.002	0.005	0.005	0.003	0.004	K20.7		Imperial
PA110	-26	:	0.005	0.003	0.007	0.004	0.006	0.003	0.005	0.087	0.004	0.008	0.053	0.004	0.004	0.125	0.084	0.309	0.029	0.226	0.006	0.027	K20.16		Wengerka kordinskaja
PA705	-20	:	0.006	0.002	0.011	0.002	0.01	0.029	0.004	0.136	0.002	0.005	0.006	0.003	0.002	0.106	0.107	0.454	0.003	0.097	0.006	0.006	K20.16		St. Julien A
PA241	-20	:	0.002	0.002	0.002	0.005	0.002	0.002	0.002	0.002	0.002	0.002	0.951	0.002	0.007	0.002	0.002	0.002	0.004	0.002	0.002	0.002	K20.11		Broumovská švestka
PA447	-19	:	0.002	0.002	0.002	0.008	0.002	0.001	0.002	0.005	0.002	0.003	0.933	0.002	0.01	0.004	0.004	0.002	0.004	0.004	0.003	0.003	K20.11		Vlaška
PA243	-19	:	0.002	0.003	0.004	0.005	0.002	0.002	0.002	0.003	0.002	0.003	0.938	0.002	0.005	0.003	0.003	0.006	0.004	0.003	0.003	0.002	K20.11		Italian prune sel. Italianke
PA299	-29	:	0.008	0.003	0.002	0.003	0.002	0.004	0.009	0.004	0.003	0.006	0.495	0.005	0.011	0.004	0.004	0.002	0.004	0.004	0.003	0.424	K20.11		Elena
PA254	-22	:	0.008	0.002	0.002	0.005	0.005	0.005	0.003	0.104	0.01	0.053	0.307	0.004	0.002	0.126	0.091	0.005	0.009	0.224	0.004	0.031	K20.11		Sopernica
PA304	-22	:	0.003	0.002	0.008	0.007	0.004	0.003	0.005	0.071	0.004	0.007	0.3	0.004	0.012	0.124	0.09	0.007	0.012	0.239	0.005	0.092	K20.11		Sentjabrskaja
PA730	-16	:	0.005	0.002	0.006	0.003	0.003	0.172	0.008	0.064	0.004	0.006	0.041	0.004	0.003	0.092	0.056	0.006	0.016	0.18	0.006	0.325	K20.20		Kamir
PA175	-19	:	0.041	0.003	0.004	0.008	0.008	0.003	0.003	0.23	0.004	0.003	0.006	0.005	0.005	0.197	0.204	0.004	0.005	0.211	0.006	0.051	K20.8		Conquist
PA031	-29	:	0.436	0.181	0.003	0.003	0.007	0.031	0.005	0.012	0.005	0.007	0.004	0.013	0.004	0.012	0.011	0.006	0.006	0.009	0.01	0.234	K20.1		SIMONA
PA191	-22	:	0.481	0.46	0.002	0.002	0.003	0.002	0.007	0.004	0.003	0.003	0.002	0.007	0.003	0.003	0.004	0.003	0.002	0.004	0.004	0.002	K20.1		AŠATAN
PA470	-25	:	0.169	0.284	0.002	0.002	0.003	0.004	0.004	0.011	0.006	0.003	0.003	0.142	0.002	0.014	0.07	0.007	0.006	0.013	0.046	0.209	K20.2		Hololepa
PA069	-26	:	0.003	0.005	0.006	0.003	0.007	0.004	0.003	0.046	0.027	0.025	0.003	0.585	0.002	0.043	0.04	0.085	0.007	0.035	0.062	0.007	K20.12		Katalánský špendlík
PA197	-20	:	0.016	0.003	0.002	0.003	0.004	0.003	0.003	0.006	0.003	0.006	0.008	0.907	0.003	0.006	0.007	0.002	0.004	0.005	0.006	0.002	K20.12		Viktoria
PA227	-20	:	0.016	0.003	0.002	0.002	0.004	0.003	0.003	0.004	0.002	0.005	0.008	0.917	0.003	0.004	0.004	0.002	0.004	0.004	0.006	0.003	K20.12		Viktoria
PA332	-15	:	0.008	0.009	0.457	0.021	0.005	0.002	0.05	0.015	0.006	0.004	0.005	0.35	0.007	0.015	0.015	0.006	0.003	0.013	0.005	0.005	K20.3		Pavče (Krška)
PA234	-26	:	0.003	0.009	0.003	0.006	0.003	0.002	0.036	0.006	0.004	0.005	0.012	0.463	0.007	0.005	0.005	0.002	0.417	0.005	0.004	0.003	K20.12		Francia naranes (Jefferson)
PA311	-29	:	0.06	0.008	0.013	0.013	0.005	0.004	0.06	0.063	0.026	0.006	0.088	0.25	0.215	0.052	0.054	0.003	0.007	0.045	0.02	0.007	K20.12		Dabrovická
PA047	-23	:	0.006	0.004	0.031	0.012	0.003	0.005	0.007	0.073	0.009	0.484	0.006	0.011	0.003	0.13	0.09	0.011	0.008	0.077	0.022	0.008	K20.10		48-1-1
PA054	-20	:	0.005	0.003	0.008	0.004	0.005	0.009	0.004	0.101	0.003	0.321	0.005	0.008	0.003	0.223	0.144	0.012	0.006	0.11	0.022	0.006	K20.10		Smalinka
PA059	-27	:	0.005	0.004	0.005	0.006	0.003	0.319	0.008	0.007	0.004	0.462	0.005	0.057	0.006	0.006	0.006	0.003	0.004	0.006	0.009	0.074	K20.10		LEP-2
PA326	-30	:	0.003	0.005	0.003	0.002	0.007	0.003	0.006	0.007	0.009	0.472	0.003	0.251	0.002	0.006	0.066	0.003	0.009	0.006	0.004	0.133	K20.10		Kyrgyzskaja prevoschodnaja
PA285	-23	:	0.003	0.034	0.373	0.013	0.004	0.003	0.003	0.012	0.012	0.412	0.008	0.008	0.052	0.01	0.01	0.019	0.006	0.01	0.004	0.004	K20.10		Ševčíkova
PA145	-15	:	0.003	0.038	0.002	0.004	0.002	0.002	0.017	0.01	0.003	0.006	0.007	0.548	0.005	0.009	0.009	0.002	0.32	0.008	0.003	0.003	K20.12		Washington
PA181	-25	:	0.004	0.007	0.003	0.022	0.003	0.003	0.004	0.005	0.003	0.005	0.006	0.415	0.006	0.005	0.005	0.002	0.474	0.004	0.018	0.005	K20.17		Excalibur
PA183	-23	:	0.003	0.006	0.004	0.004	0.003	0.002	0.051	0.01	0.003	0.013	0.006	0.429	0.003	0.009	0.009	0.003	0.414	0.01	0.004	0.014	K20.12		Reine red
PA270	-20	:	0.004	0.006	0.003	0.005	0.004	0.002	0.093	0.015	0.018	0.004	0.015	0.248	0.022	0.016	0.016	0.003	0.483	0.015	0.005	0.023	K20.17		Zelená (Vysoká nad Veličkou)
PA212	-29	:	0.005	0.063	0.009	0.007	0.003	0.004	0.012	0.13	0.003	0.005	0.021	0.388	0.005	0.092	0.102	0.004	0.033	0.08	0.031	0.005	K20.12		Sizyj golubok
PA009	-20	:	0.005	0.004	0.003	0.006	0.003	0.004	0.004	0.005	0.004	0.002	0.003	0.458	0.01	0.004	0.004	0.416	0.002	0.004	0.053	0.004	K20.12		Lováňská (Löveni száp)
PA219	-18	:	0.003	0.003	0.004	0.004	0.002	0.002	0.018	0.004	0.006	0.002	0.004	0.455	0.005	0.004	0.004	0.467	0.002	0.004	0.004	0.002	K20.16		Biandekova
PA090	-25	:	0.003	0.005	0.003	0.003	0.008	0.007	0.003	0.005	0.007	0.004	0.004	0.009	0.008	0.005	0.005	0.899	0.003	0.005	0.01	0.002	K20.16		Šídlovka
PA166	-15	:	0.003	0.002	0.003	0.002	0.003	0.002	0.004	0.003	0.003	0.005	0.013	0.002	0.002	0.004	0.003	0.607	0.331	0.004	0.003	0.002	K20.16		Kirke
PA103	-11	:	0.006	0.002	0.003	0.002	0.003	0.004	0.018	0.006	0.006	0.006	0.002	0.002	0.002	0.006	0.006	0.517	0.4	0.005	0.003	0.003	K20.16		Ryngló
PA085	-22	:	0.002	0.003	0.004	0.004	0.003	0.498	0.002	0.005	0.003	0.002	0.002	0.004	0.005	0.005	0.005	0.442	0.003	0.004	0.004	0.002	K20.6		Königsbašská raná
PA088	-19	:	0.004	0.003	0.004	0.003	0.003	0.445	0.002	0.015	0.003	0.002	0.002	0.003	0.002	0.016	0.013	0.462	0.003	0.013	0.003	0.002	K20.16		Pearl
PA016	-26	:	0.003	0.006	0.002	0.003	0.002	0.462	0.004	0.003	0.003	0.002	0.003	0.008	0.002	0.003	0.003	0.006	0.002	0.003	0.476	0.002	K20.19		XV/4 Št. Jugoslavie
PA080	-25	:	0.003	0.004	0.002	0.004	0.002	0.003	0.007	0.004	0.003	0.002	0.003	0.024	0.003	0.004	0.004	0.015	0.002	0.003	0.904	0.004	K20.19		California blue
PA115	-30	:	0.005	0.007	0.004	0.004	0.004	0.006	0.008	0.006	0.004	0.445	0.003	0.012	0.004	0.006	0.006	0.006	0.007	0.005	0.458	0.003	K20.19		Št. Jugoslavie 21
PA122	-18	:	0.003	0.003	0.003	0.007	0.002	0.004	0.003	0.004	0.003	0.003	0.006	0.005	0.445	0.004	0.004	0.005	0.002	0.003	0.488	0.003	K20.19		Santa Rosa
PA283	-26	:	0.016	0.009	0.006	0.008	0.018	0.099	0.01	0.172	0.015	0.017	0.011	0.074	0.016	0.139	0.146	0.007	0.009	0.122	0.026	0.08	K20.8		LEP-1
PA137	-22	:	0.167	0.021	0.008	0.007	0.026	0.006	0.065	0.074	0.051	0.019	0.005	0.321	0.016	0.057	0.061	0.01	0.005	0.053	0.019	0.01	K20.12		Ksiaze walli
PA473	-18	:	0.002	0.005	0.003	0.511	0.002	0.431	0.002	0.003	0.003	0.002	0.003	0.003	0.012	0.003	0.003	0.002	0.002	0.003	0.003	0.002	K20.4		Unknown 5
PA736	-23	:	0.003	0.007	0.003	0.51	0.003	0.41	0.003	0.004	0.004	0.004	0.006	0.003	0.01	0.004	0.004	0.003	0.003	0.004	0.009	0.002	K20.4		Colora
PA704	-22	:	0.003	0.003	0.002	0.55	0.002	0.403	0.002	0.003	0.002	0.002	0.002	0.002	0.005	0.003	0.002	0.003	0.002	0.002	0.004	0.002	K20.4		Katinka
PA740	-27	:	0.008	0.004	0.005	0.412	0.003	0.467	0.018	0.006	0.002	0.003	0.007	0.004	0.027	0.006	0.005	0.004	0.004	0.006	0.004	0.003	K20.6		Hanka
PA755	-25	:	0.004	0.004	0.027	0.302	0.016	0.229	0.044	0.089	0.01	0.012	0.011	0.004	0.015	0.078	0.07	0.005	0.005	0.062	0.008	0.004	K20.4		Juna
PA068	-18	:	0.004	0.002	0.046	0.069	0.008	0.372	0.003	0.109	0.006	0.003	0.006	0.003	0.025	0.139	0.095	0.021	0.002	0.08	0.002	0.004	K20.6		Julka
PA413	-19	:	0.08	0.003	0.009	0.023	0.004	0.01	0.002	0.138	0.006	0.004	0.006	0.003	0.23	0.21	0.139	0.003	0.006	0.112	0.008	0.004	K20.13		Zimmerova (4290008)
PA262	-25	:	0.014	0.003	0.535	0.008	0.008	0.003	0.004	0.016	0.006	0.005	0.008	0.005	0.005	0.018	0.016	0.32	0.006	0.014	0.002	0.004	K20.3		Štolcova
PA268	-18	:	0.01	0.032	0.301	0.011	0.002	0.002	0.004	0.194	0.019	0.002	0.012	0.008	0.004	0.141	0.123	0.004	0.005	0.121	0.002	0.002	K20.3		Žlutá (Medlovice)
PA361	-22	:	0.005	0.005	0.121	0.014	0.003	0.007	0.004	0.229	0.021	0.002	0.013	0.003	0.008	0.181	0.176	0.039	0.003	0.152	0.003	0.011	K20.8		Scoldus
PA305	-25	:	0.01	0.006	0.008	0.007	0.003	0.004	0.003	0.007	0.53	0.005	0.003	0.003	0.008	0.006	0.006	0.002	0.004	0.006	0.378	0.002	K20.9		Sklepula (Ryngle)
PA397	-22	:	0.003	0.005	0.009	0.013	0.003	0.003	0.003	0.006	0.478	0.004	0.003	0.005	0.005	0.007	0.007	0.011	0.003	0.006	0.424	0.003	K20.9		Unknown 2
PA391	-16	:	0.003	0.002	0.003	0.003	0.002	0.001	0.002	0.003	0.955	0.002	0.002	0.003	0.004	0.003	0.003	0.002	0.002	0.003	0.002	0.002	K20.9		Unknown 1
PA448	-16	:	0.002	0.003	0.002	0.002	0.002	0.002	0.002	0.003	0.958	0.001	0.002	0.002	0.005	0.003	0.003	0.002	0.002	0.002	0.002	0.002	K20.9		Vítek
PA548	-16	:	0.002	0.003	0.002	0.002	0.002	0.002	0.002	0.002	0.956	0.001	0.002	0.002	0.005	0.002	0.002	0.002	0.002	0.002	0.003	0.002	K20.9		Horňácká Durancie (5077657)
PA466	-19	:	0.012	0.003	0.277	0.004	0.007	0.004	0.009	0.022	0.479	0.014	0.003	0.012	0.005	0.019	0.018	0.067	0.017	0.019	0.006	0.004	K20.9		Malenovická
PA045	-19	:	0.132	0.005	0.007	0.004	0.24	0.089	0.002	0.118	0.005	0.005	0.006	0.004	0.004	0.141	0.114	0.007	0.017	0.093	0.005	0.002	K20.5		Flotowova mirabelka
PA055	-22	:	0.004	0.005	0.039	0.007	0.637	0.002	0.006	0.052	0.081	0.006	0.006	0.004	0.006	0.044	0.041	0.006	0.01	0.036	0.004	0.004	K20.5		Czernowitzer (Černošická)
PA100	-25	:	0.004	0.005	0.003	0.004	0.906	0.004	0.004	0.007	0.006	0.007	0.007	0.003	0.007	0.007	0.007	0.004	0.004	0.006	0.003	0.002	K20.5		Viola szini diapré
PA678	-23	:	0.004	0.002	0.002	0.002	0.468	0.004	0.002	0.004	0.002	0.005	0.003	0.009	0.002	0.004	0.004	0.002	0.471	0.004	0.003	0.002	K20.17		Bryská
PA053	-27	:	0.01	0.004	0.003	0.003	0.337	0.467	0.004	0.007	0.005	0.056	0.003	0.011	0.003	0.006	0.006	0.002	0.021	0.006	0.015	0.03	K20.6		Edda
PA138	-25	:	0.019	0.012	0.005	0.004	0.403	0.006	0.005	0.032	0.007	0.058	0.011	0.052	0.004	0.032	0.03	0.005	0.214	0.024	0.016	0.063	K20.5		Mallard (Norway)
PA057	-40	:	0.008	0.004	0.005	0.005	0.009	0.536	0.005	0.009	0.006	0.016	0.003	0.007	0.004	0.008	0.008	0.005	0.32	0.008	0.031	0.005	K20.6		H 5/10 B
PA072	-30	:	0.004	0.002	0.002	0.003	0.004	0.387	0.003	0.004	0.003	0.003	0.003	0.004	0.002	0.004	0.004	0.003	0.385	0.004	0.173	0.002	K20.6		Dor Silvia
PA200	-30	:	0.005	0.002	0.003	0.004	0.003	0.006	0.004	0.004	0.004	0.004	0.003	0.004	0.002	0.004	0.004	0.003	0.653	0.004	0.281	0.003	K20.17		Althanova
PA201	-29	:	0.004	0.002	0.003	0.004	0.003	0.006	0.004	0.004	0.003	0.004	0.003	0.004	0.002	0.004	0.004	0.003	0.668	0.004	0.269	0.003	K20.17		Althanova
PA070	-31	:	0.005	0.005	0.003	0.002	0.003	0.034	0.003	0.005	0.003	0.007	0.004	0.007	0.003	0.005	0.005	0.003	0.022	0.005	0.875	0.002	K20.19		Malvazinka
PA133	-26	:	0.005	0.005	0.006	0.013	0.004	0.005	0.004	0.016	0.024	0.005	0.006	0.033	0.004	0.017	0.015	0.004	0.173	0.016	0.625	0.019	K20.19		Utility
PA224	-27	:	0.058	0.004	0.005	0.003	0.004	0.004	0.003	0.015	0.005	0.006	0.004	0.008	0.004	0.013	0.013	0.003	0.299	0.013	0.534	0.003	K20.19		Reeves
PA120	-29	:	0.004	0.008	0.01	0.006	0.034	0.007	0.004	0.137	0.007	0.021	0.003	0.007	0.002	0.297	0.213	0.008	0.014	0.152	0.062	0.004	K20.14		Kontěmirovka
PA127	-25	:	0.012	0.006	0.009	0.012	0.013	0.005	0.007	0.204	0.005	0.016	0.006	0.011	0.003	0.225	0.202	0.004	0.054	0.162	0.038	0.007	K20.14		Jajcnaja sinaja
PA074	-16	:	0.409	0.006	0.003	0.002	0.006	0.003	0.004	0.006	0.005	0.053	0.019	0.004	0.003	0.006	0.006	0.004	0.445	0.006	0.004	0.006	K20.17		Meruňková od Včeláka
PA188	-19	:	0.002	0.002	0.001	0.001	0.002	0.001	0.003	0.002	0.002	0.003	0.003	0.002	0.001	0.002	0.002	0.001	0.966	0.002	0.002	0.002	K20.17		Zelená renklóda
PA528	-19	:	0.002	0.002	0.001	0.001	0.002	0.001	0.003	0.002	0.002	0.003	0.003	0.002	0.001	0.002	0.002	0.001	0.966	0.002	0.002	0.002	K20.17		Zelená renklóda
PA764	-19	:	0.002	0.002	0.001	0.001	0.002	0.001	0.003	0.002	0.002	0.006	0.003	0.002	0.001	0.002	0.002	0.002	0.96	0.002	0.002	0.002	K20.17		Zelená renklóda
PA264	-19	:	0.012	0.003	0.009	0.007	0.007	0.003	0.003	0.11	0.004	0.004	0.005	0.004	0.004	0.093	0.085	0.002	0.547	0.083	0.005	0.01	K20.17		Pavlůvky
PA284	-25	:	0.008	0.002	0.004	0.008	0.042	0.006	0.006	0.059	0.026	0.027	0.007	0.022	0.003	0.048	0.054	0.005	0.604	0.043	0.004	0.021	K20.17		Modrá slíva (Hrdlička)
PA537	-29	:	0.027	0.002	0.003	0.002	0.003	0.004	0.002	0.007	0.003	0.315	0.011	0.003	0.002	0.007	0.007	0.002	0.582	0.007	0.004	0.006	K20.17		Wazonova
PA235	-26	:	0.003	0.006	0.003	0.004	0.004	0.002	0.003	0.041	0.005	0.258	0.004	0.008	0.008	0.032	0.033	0.002	0.539	0.035	0.007	0.002	K20.17		Reine Claude Diaphane
PA298	-30	:	0.005	0.004	0.006	0.007	0.006	0.009	0.012	0.246	0.007	0.016	0.01	0.072	0.004	0.183	0.194	0.004	0.024	0.149	0.038	0.005	K20.8		Černosliv Samarkandskij
PA369	-29	:	0.007	0.004	0.004	0.004	0.006	0.008	0.016	0.05	0.19	0.006	0.028	0.11	0.004	0.04	0.038	0.004	0.341	0.046	0.055	0.038	K20.17		Burton
PA065	-23	:	0.95	0.002	0.002	0.002	0.002	0.004	0.002	0.003	0.002	0.002	0.002	0.003	0.002	0.003	0.003	0.002	0.003	0.003	0.003	0.003	K20.1		Carská
PA066	-23	:	0.948	0.002	0.002	0.003	0.002	0.004	0.003	0.003	0.002	0.002	0.003	0.003	0.003	0.003	0.003	0.002	0.002	0.003	0.005	0.003	K20.1		Carská
PA106	-27	:	0.703	0.003	0.002	0.003	0.003	0.007	0.01	0.006	0.002	0.003	0.005	0.004	0.002	0.007	0.007	0.003	0.061	0.007	0.156	0.006	K20.1		Alvena
PA117	-25	:	0.007	0.003	0.844	0.009	0.006	0.007	0.005	0.011	0.008	0.013	0.003	0.005	0.004	0.012	0.011	0.007	0.009	0.011	0.008	0.017	K20.3		Bílá trnečka
PA263	-15	:	0.006	0.005	0.74	0.006	0.018	0.002	0.044	0.018	0.009	0.014	0.004	0.006	0.003	0.019	0.018	0.026	0.022	0.022	0.009	0.006	K20.3		Spáčilova (Pitín)
PA169	-25	:	0.005	0.003	0.834	0.005	0.009	0.004	0.002	0.01	0.006	0.002	0.003	0.003	0.003	0.011	0.01	0.058	0.002	0.01	0.014	0.003	K20.3		Modrý špendlík
PA136	-22	:	0.005	0.004	0.568	0.005	0.005	0.002	0.008	0.007	0.051	0.003	0.003	0.295	0.01	0.007	0.007	0.003	0.003	0.007	0.003	0.004	K20.3		Cukrová velká
PA154	-20	:	0.004	0.002	0.943	0.003	0.003	0.002	0.003	0.004	0.003	0.002	0.005	0.002	0.003	0.004	0.004	0.002	0.003	0.004	0.003	0.002	K20.3		Valašská trnečka
PA266	-22	:	0.002	0.002	0.945	0.003	0.002	0.002	0.003	0.003	0.003	0.002	0.006	0.002	0.003	0.003	0.003	0.003	0.004	0.003	0.002	0.003	K20.3		Anička
PA375	-31	:	0.003	0.007	0.679	0.007	0.005	0.003	0.008	0.013	0.009	0.004	0.011	0.184	0.008	0.012	0.012	0.003	0.004	0.011	0.01	0.008	K20.3		Christov
PA160	-25	:	0.003	0.006	0.516	0.011	0.003	0.003	0.006	0.005	0.011	0.002	0.004	0.006	0.389	0.005	0.005	0.011	0.003	0.005	0.003	0.002	K20.3		Čachtická skorá
PA287	-11	:	0.003	0.006	0.924	0.008	0.004	0.004	0.003	0.005	0.003	0.003	0.003	0.004	0.003	0.005	0.005	0.003	0.002	0.005	0.004	0.006	K20.3		Tončala
PA288	-11	:	0.003	0.004	0.934	0.008	0.004	0.002	0.004	0.004	0.003	0.002	0.004	0.003	0.005	0.003	0.003	0.003	0.002	0.003	0.004	0.002	K20.3		Gulovačky 2
PA151	-30	:	0.002	0.57	0.003	0.005	0.002	0.003	0.004	0.003	0.004	0.004	0.003	0.003	0.009	0.003	0.003	0.002	0.003	0.003	0.368	0.002	K20.2		Kišiněvskaja rannaja
PA174	-22	:	0.012	0.006	0.049	0.005	0.008	0.006	0.004	0.3	0.008	0.004	0.005	0.015	0.003	0.174	0.188	0.012	0.003	0.173	0.021	0.003	K20.8		Mirabelka Juane de Ploudiv
PA050	-31	:	0.006	0.003	0.003	0.006	0.145	0.004	0.005	0.006	0.006	0.453	0.004	0.02	0.004	0.006	0.006	0.003	0.003	0.006	0.305	0.003	K20.10		Meritare
PA060	-23	:	0.004	0.003	0.004	0.003	0.242	0.003	0.002	0.004	0.003	0.695	0.006	0.003	0.002	0.004	0.003	0.003	0.004	0.004	0.007	0.002	K20.10		Opál
PA098	-27	:	0.004	0.002	0.003	0.003	0.181	0.024	0.003	0.003	0.002	0.74	0.005	0.003	0.002	0.003	0.003	0.002	0.003	0.003	0.003	0.009	K20.10		Delikya
PA142	-27	:	0.005	0.003	0.003	0.004	0.186	0.003	0.004	0.004	0.002	0.745	0.005	0.003	0.006	0.004	0.005	0.002	0.004	0.004	0.004	0.002	K20.10		Frigga
PA104	-27	:	0.003	0.003	0.002	0.003	0.003	0.002	0.003	0.003	0.002	0.944	0.004	0.003	0.002	0.003	0.003	0.002	0.01	0.003	0.003	0.002	K20.10		Oullinská renklóda
PA697	-27	:	0.002	0.003	0.002	0.003	0.003	0.002	0.004	0.004	0.002	0.927	0.004	0.003	0.002	0.003	0.003	0.002	0.022	0.003	0.003	0.002	K20.10		Oullinská renklóda
PA766	-22	:	0.012	0.002	0.128	0.004	0.151	0.005	0.003	0.053	0.013	0.462	0.003	0.003	0.001	0.047	0.047	0.003	0.005	0.046	0.003	0.009	K20.10		Tipala
PA109	-25	:	0.016	0.002	0.011	0.005	0.008	0.004	0.002	0.167	0.006	0.004	0.003	0.009	0.002	0.31	0.231	0.008	0.003	0.163	0.044	0.002	K20.14		Sinaja ptica
PA113	-22	:	0.004	0.064	0.06	0.003	0.004	0.006	0.001	0.306	0.004	0.003	0.003	0.005	0.002	0.172	0.185	0.009	0.004	0.16	0.003	0.002	K20.8		Jelta butilcovidna
PA291	-26	:	0.009	0.036	0.022	0.018	0.018	0.009	0.003	0.26	0.015	0.005	0.002	0.006	0.009	0.208	0.191	0.017	0.004	0.15	0.011	0.006	K20.8		Kozí cecky
PA259	-26	:	0.004	0.013	0.062	0.007	0.007	0.004	0.003	0.109	0.129	0.002	0.004	0.003	0.417	0.068	0.079	0.016	0.005	0.064	0.003	0.002	K20.13		Žlutá švestka z Polska
PA179	-30	:	0.004	0.003	0.007	0.005	0.01	0.002	0.003	0.108	0.003	0.007	0.007	0.003	0.003	0.071	0.074	0.57	0.027	0.082	0.006	0.004	K20.16		Trnina x Kirka

## Sheet: Genet structure of samples K=6
Inferred ancestry of idividuals:
			Inferred clusters
Sample	(%Miss)		K6.1	K6.2	K6.3	K6.4	K6.5	K6.6	Population		Name			K6.1	K6.2	K6.3	K6.4	K6.5	K6.6
PA005	-27	:	0.015	0.015	0.008	0.01	0.242	0.71	K6.6		Topfirst		Sum	46	34	30	49	58	21
PA013	-29	:	0.007	0.008	0.005	0.006	0.006	0.967	K6.6		Ruth Gerstetter		>= 0.9	6	4	9	6	8	1
PA033	-31	:	0.277	0.034	0.008	0.012	0.013	0.657	K6.6		Diana
PA064	-27	:	0.159	0.082	0.013	0.079	0.106	0.561	K6.6		IV 38/50/70 Jugoslavie			K6.1/2	K6.2/6	K6.3/5
PA017	-31	:	0.015	0.472	0.009	0.017	0.015	0.473	K6.2/6		Herman			1	2	1
PA130	-27	:	0.028	0.037	0.013	0.02	0.434	0.469	K6.6		Voyageur
PA026	-20	:	0.013	0.014	0.013	0.467	0.049	0.445	K6.4		Lützelsachsenská		Population	Representative with highest score
PA077	-23	:	0.058	0.088	0.074	0.158	0.132	0.491	K6.6		DOFI 70 S. 68		K6.1	Zelená renklóda
PA030	-29	:	0.014	0.032	0.016	0.012	0.451	0.476	K6.6		DOFI 70 S. 507		K6.2	California blue
PA140	-23	:	0.021	0.058	0.013	0.031	0.418	0.458	K6.6		Tuleu timpuriu		K6.3	Švestka domácí
PA157	-23	:	0.019	0.024	0.012	0.014	0.642	0.288	K6.5		Topgigant plus		K6.4	Modrý špendlík
PA229	-29	:	0.021	0.439	0.021	0.037	0.47	0.013	K6.5		Empress		K6.5	Stanley, Bluefre
PA239	-30	:	0.363	0.03	0.012	0.017	0.559	0.019	K6.5		Vee Blue		K6.6	Ruth Gerstetter
PA366	-29	:	0.033	0.034	0.009	0.013	0.899	0.011	K6.5		President
PA804	-29	:	0.032	0.034	0.009	0.013	0.902	0.011	K6.5		President
PA370	-22	:	0.315	0.028	0.007	0.518	0.117	0.014	K6.4		Aprimira
PA700	-22	:	0.295	0.024	0.009	0.012	0.646	0.013	K6.5		Valor
PA008	-25	:	0.011	0.019	0.248	0.014	0.42	0.287	K6.5		Hanita
PA703	-26	:	0.012	0.018	0.262	0.015	0.405	0.287	K6.5		Hanita
PA778	-20	:	0.01	0.012	0.382	0.017	0.363	0.215	K6.3		Haroma
PA353	-22	:	0.011	0.016	0.194	0.011	0.554	0.214	K6.5		Habella
PA712	-26	:	0.011	0.02	0.062	0.015	0.494	0.398	K6.5		Azura
PA010	-23	:	0.008	0.007	0.009	0.007	0.963	0.006	K6.5		Stanley
PA389	-33	:	0.009	0.013	0.007	0.007	0.827	0.138	K6.5		Samera
PA732	-33	:	0.02	0.012	0.007	0.008	0.834	0.119	K6.5		Samera
PA125	-25	:	0.019	0.158	0.014	0.024	0.777	0.008	K6.5		SEL D5
PA135	-20	:	0.012	0.443	0.025	0.023	0.481	0.015	K6.5		II/27 CK Jugoslavie
PA153	-27	:	0.009	0.391	0.009	0.013	0.552	0.026	K6.5		Timočanka
PA067	-23	:	0.008	0.01	0.007	0.007	0.546	0.421	K6.5		Čačanská lepotica
PA453	-27	:	0.008	0.01	0.012	0.008	0.665	0.296	K6.5		Čačanská raná
PA690	-27	:	0.008	0.009	0.012	0.007	0.623	0.341	K6.5		Čačanská raná
PA691	-27	:	0.025	0.01	0.012	0.009	0.59	0.354	K6.5		Čačanská raná
PA386	-23	:	0.119	0.031	0.178	0.016	0.605	0.05	K6.5		Amátka
PA102	-19	:	0.009	0.009	0.007	0.007	0.487	0.482	K6.5		Čačanská najbolja
PA354	-20	:	0.088	0.021	0.007	0.011	0.596	0.277	K6.5		Haganta
PA320	-25	:	0.063	0.022	0.007	0.012	0.595	0.302	K6.5		Toptaste
PA189	-31	:	0.019	0.036	0.116	0.017	0.704	0.108	K6.5		Joganta
PA716	-31	:	0.03	0.041	0.114	0.035	0.672	0.107	K6.5		Joganta
PA468	-25	:	0.018	0.288	0.089	0.021	0.556	0.029	K6.5		Atemos
PA709	-27	:	0.014	0.37	0.008	0.015	0.461	0.132	K6.5		Dwarf
PA469	-36	:	0.038	0.053	0.009	0.02	0.735	0.146	K6.5		Potemos
PA172	-34	:	0.028	0.054	0.016	0.124	0.737	0.04	K6.5		Burbanks new grand prize
PA257	-36	:	0.444	0.022	0.019	0.018	0.46	0.038	K6.5		SEL A20
PA225	-22	:	0.134	0.023	0.013	0.02	0.787	0.022	K6.5		SEL A45
PA232	-25	:	0.01	0.01	0.008	0.009	0.956	0.007	K6.5		Bluefre
PA405	-25	:	0.01	0.01	0.008	0.009	0.956	0.007	K6.5		Bluefre
PA237	-25	:	0.284	0.013	0.015	0.011	0.672	0.006	K6.5		SEL 46
PA149	-26	:	0.016	0.583	0.019	0.048	0.316	0.018	K6.2		Hungarian plum IR-528-2
PA165	-33	:	0.016	0.438	0.007	0.01	0.499	0.031	K6.5		Jubileum
PA223	-23	:	0.319	0.111	0.006	0.013	0.529	0.022	K6.5		Pamjať Vavilova
PA245	-27	:	0.026	0.167	0.018	0.031	0.738	0.02	K6.5		Lincoln
PA404	-26	:	0.49	0.123	0.02	0.023	0.328	0.018	K6.1		Unknown 4
PA360	-23	:	0.58	0.018	0.007	0.01	0.375	0.01	K6.1		Krasa oseni
PA007	-15	:	0.156	0.017	0.009	0.781	0.024	0.014	K6.4		Nancyská
PA385	-19	:	0.026	0.018	0.106	0.43	0.411	0.009	K6.4		Miroma
PA317	-18	:	0.023	0.012	0.007	0.008	0.686	0.265	K6.5		Topend Plus
PA318	-23	:	0.012	0.026	0.016	0.01	0.556	0.38	K6.5		Tophit
PA772	-22	:	0.406	0.014	0.01	0.022	0.245	0.302	K6.1		Topfive
PA371	-20	:	0.105	0.023	0.007	0.34	0.262	0.264	K6.4		Bellamira
PA144	-26	:	0.014	0.032	0.012	0.01	0.599	0.333	K6.5		Topstar
PA333	-30	:	0.012	0.012	0.009	0.008	0.949	0.01	K6.5		V/12
PA226	-31	:	0.176	0.052	0.01	0.021	0.72	0.021	K6.5		Verity
PA170	-23	:	0.01	0.013	0.453	0.009	0.499	0.016	K6.5		NŠ 129/III/24
PA752	-29	:	0.015	0.013	0.421	0.022	0.514	0.015	K6.5		Čačanská rodná
PA775	-26	:	0.008	0.01	0.442	0.01	0.523	0.007	K6.5		Valjevka
PA777	-26	:	0.007	0.01	0.439	0.009	0.527	0.007	K6.5		Valjevka
PA251	-26	:	0.017	0.02	0.394	0.014	0.544	0.01	K6.5		Jojo
PA322	-23	:	0.02	0.013	0.364	0.027	0.567	0.009	K6.5		Oint. x Stanley č. 512
PA236	-36	:	0.017	0.013	0.029	0.012	0.917	0.012	K6.5		SEL A-29
PA315	-29	:	0.074	0.067	0.208	0.103	0.539	0.009	K6.5		Top 2000
PA390	-31	:	0.154	0.018	0.07	0.021	0.726	0.01	K6.5		Stáňa
PA718	-26	:	0.018	0.015	0.013	0.011	0.937	0.007	K6.5		Rheingold ( 427 )
PA006	-19	:	0.269	0.038	0.475	0.191	0.009	0.018	K6.3		Wangenheimova
PA118	-27	:	0.6	0.038	0.254	0.079	0.009	0.02	K6.1		B IX 19/46 Jugoslavie
PA048	-25	:	0.01	0.01	0.506	0.03	0.008	0.436	K6.3		Ersinger
PA056	-23	:	0.183	0.017	0.562	0.015	0.01	0.213	K6.3		Felsina
PA607	-27	:	0.143	0.054	0.474	0.023	0.277	0.03	K6.3		Jofela
PA791	-27	:	0.129	0.057	0.479	0.024	0.281	0.031	K6.3		Jofela
PA082	-22	:	0.016	0.789	0.149	0.011	0.011	0.023	K6.2		Dämbovita
PA108	-29	:	0.041	0.793	0.074	0.013	0.013	0.066	K6.2		Pescarus
PA091	-22	:	0.012	0.53	0.07	0.01	0.011	0.367	K6.2		Carpatin
PA086	-19	:	0.015	0.378	0.212	0.009	0.01	0.376	K6.2/6		Minerva
PA252	-26	:	0.012	0.673	0.209	0.054	0.016	0.036	K6.2		Albatros
PA294	-23	:	0.012	0.542	0.415	0.014	0.009	0.008	K6.2		Tuleu Gras
PA359	-27	:	0.042	0.329	0.402	0.064	0.152	0.011	K6.3		Tuleu dulce
PA196	-25	:	0.509	0.291	0.154	0.017	0.018	0.011	K6.1		Vengerka krupnaja sladkaja
PA331	-22	:	0.431	0.188	0.335	0.015	0.017	0.015	K6.1		Pamjať Kostinoi
PA216	-20	:	0.016	0.63	0.315	0.013	0.018	0.008	K6.2		Wengerka jubilejnaja
PA083	-22	:	0.389	0.451	0.035	0.045	0.042	0.037	K6.2		Emma Lepermann
PA218	-20	:	0.074	0.449	0.418	0.028	0.016	0.015	K6.2		Auerbacher
PA281	-20	:	0.021	0.23	0.246	0.047	0.248	0.208	K6.3/5		Topking
PA782	-29	:	0.025	0.248	0.182	0.075	0.461	0.009	K6.5		Topper
PA402	-20	:	0.269	0.131	0.496	0.018	0.022	0.063	K6.3		Unknown 3
PA242	-20	:	0.248	0.057	0.305	0.341	0.031	0.017	K6.4		Gras ameliorat
PA335	-20	:	0.49	0.013	0.438	0.01	0.041	0.009	K6.1		Anna Späth
PA542	-20	:	0.504	0.014	0.445	0.017	0.012	0.009	K6.1		Anna Späth
PA095	-22	:	0.676	0.18	0.039	0.04	0.049	0.017	K6.1		Montfortská
PA208	-22	:	0.44	0.023	0.492	0.015	0.019	0.011	K6.3		Gabrovská
PA759	-23	:	0.42	0.026	0.507	0.016	0.019	0.012	K6.3		Gabrovská
PA150	-20	:	0.306	0.062	0.454	0.03	0.138	0.01	K6.3		Izobilie
PA177	-15	:	0.496	0.011	0.449	0.018	0.017	0.009	K6.1		Jeruzalémská fialová
PA194	-20	:	0.414	0.051	0.173	0.049	0.302	0.011	K6.1		SEL 12
PA278	-15	:	0.048	0.024	0.164	0.727	0.031	0.006	K6.4		Record
PA143	-19	:	0.12	0.018	0.375	0.449	0.032	0.006	K6.4		Schülleho raná
PA163	-26	:	0.378	0.018	0.37	0.048	0.169	0.016	K6.1		Iroquois
PA329	-25	:	0.375	0.036	0.272	0.274	0.03	0.012	K6.1		Unknown 6
PA475	-25	:	0.393	0.047	0.292	0.213	0.041	0.014	K6.1		Lipnická
PA231	-27	:	0.373	0.441	0.08	0.022	0.062	0.023	K6.2		Vision
PA368	-29	:	0.377	0.04	0.196	0.015	0.358	0.013	K6.1		Oneida
PA452	-23	:	0.529	0.013	0.414	0.011	0.024	0.009	K6.1		Těchobuzická
PA024	-19	:	0.019	0.012	0.517	0.433	0.012	0.007	K6.3		Ananasová česká švestka
PA084	-13	:	0.028	0.016	0.469	0.409	0.015	0.064	K6.3		Eslingenská
PA096	-15	:	0.016	0.018	0.465	0.009	0.014	0.478	K6.6		II/II/59
PA139	-22	:	0.012	0.427	0.493	0.015	0.019	0.034	K6.3		Seneca
PA238	-23	:	0.005	0.006	0.974	0.005	0.006	0.005	K6.3		Švestka domácí
PA300	-25	:	0.005	0.006	0.974	0.005	0.006	0.005	K6.3		Hauszwetsche zum Felde
PA343	-23	:	0.005	0.008	0.971	0.005	0.006	0.005	K6.3		Švestka domácí
PA301	-23	:	0.005	0.007	0.969	0.008	0.006	0.005	K6.3		Požegača 87
PA351	-25	:	0.005	0.006	0.973	0.005	0.006	0.005	K6.3		Homeside plum
PA321	-23	:	0.007	0.009	0.958	0.006	0.007	0.014	K6.3		Hauszwetsche Schüler
PA338	-23	:	0.005	0.008	0.972	0.005	0.006	0.005	K6.3		Čestická švestka domácí
PA244	-22	:	0.006	0.017	0.946	0.018	0.008	0.005	K6.3		Lesidrjanská
PA387	-38	:	0.01	0.019	0.947	0.01	0.008	0.007	K6.3		Blood
PA132	-20	:	0.014	0.102	0.538	0.308	0.012	0.027	K6.3		Harrachova
PA176	-16	:	0.008	0.02	0.344	0.535	0.085	0.008	K6.4		Izjumnaja
PA249	-20	:	0.025	0.034	0.487	0.385	0.039	0.03	K6.3		Casalinga
PA276	-20	:	0.04	0.022	0.621	0.281	0.017	0.019	K6.3		Ortenauer
PA367	-26	:	0.073	0.103	0.301	0.111	0.378	0.034	K6.5		Presenta
PA162	-23	:	0.015	0.012	0.539	0.349	0.015	0.07	K6.3		Hamanova švestka
PA214	-25	:	0.356	0.062	0.414	0.106	0.054	0.008	K6.3		Chrudimská
PA292	-20	:	0.027	0.044	0.462	0.407	0.028	0.031	K6.3		Otesani
PA418	-27	:	0.107	0.204	0.322	0.049	0.306	0.011	K6.3		Imperial
PA110	-26	:	0.179	0.02	0.017	0.673	0.099	0.013	K6.4		Wengerka kordinskaja
PA705	-20	:	0.014	0.019	0.01	0.843	0.015	0.1	K6.4		St. Julien A
PA241	-20	:	0.486	0.01	0.475	0.008	0.015	0.006	K6.1		Broumovská švestka
PA447	-19	:	0.487	0.012	0.466	0.011	0.017	0.006	K6.1		Vlaška
PA243	-19	:	0.508	0.016	0.43	0.024	0.014	0.008	K6.1		Italian prune sel. Italianke
PA299	-29	:	0.145	0.023	0.272	0.01	0.528	0.023	K6.5		Elena
PA254	-22	:	0.377	0.021	0.03	0.307	0.242	0.023	K6.1		Sopernica
PA304	-22	:	0.2	0.018	0.172	0.28	0.314	0.016	K6.5		Sentjabrskaja
PA730	-16	:	0.073	0.014	0.018	0.169	0.486	0.239	K6.5		Kamir
PA175	-19	:	0.034	0.12	0.046	0.559	0.219	0.024	K6.4		Conquist
PA031	-29	:	0.024	0.584	0.011	0.017	0.242	0.122	K6.2		SIMONA
PA191	-22	:	0.011	0.917	0.022	0.015	0.022	0.014	K6.2		AŠATAN
PA470	-25	:	0.016	0.608	0.015	0.014	0.338	0.01	K6.2		Hololepa
PA069	-26	:	0.04	0.726	0.008	0.171	0.039	0.015	K6.2		Katalánský špendlík
PA197	-20	:	0.03	0.909	0.016	0.016	0.022	0.008	K6.2		Viktoria
PA227	-20	:	0.028	0.908	0.015	0.012	0.029	0.008	K6.2		Viktoria
PA332	-15	:	0.015	0.279	0.049	0.543	0.107	0.007	K6.4		Pavče (Krška)
PA234	-26	:	0.505	0.38	0.048	0.016	0.044	0.008	K6.1		Francia naranes (Jefferson)
PA311	-29	:	0.037	0.514	0.336	0.032	0.061	0.02	K6.2		Dabrovická
PA047	-23	:	0.538	0.073	0.017	0.316	0.036	0.019	K6.1		48-1-1
PA054	-20	:	0.366	0.144	0.014	0.4	0.024	0.052	K6.4		Smalinka
PA059	-27	:	0.339	0.059	0.038	0.017	0.193	0.355	K6.6		LEP-2
PA326	-30	:	0.539	0.076	0.011	0.021	0.339	0.015	K6.1		Kyrgyzskaja prevoschodnaja
PA285	-23	:	0.268	0.033	0.192	0.475	0.015	0.017	K6.4		Ševčíkova
PA145	-15	:	0.306	0.577	0.024	0.014	0.072	0.007	K6.2		Washington
PA181	-25	:	0.46	0.46	0.038	0.01	0.024	0.009	K6.1/2		Excalibur
PA183	-23	:	0.424	0.142	0.011	0.027	0.388	0.007	K6.1		Reine red
PA270	-20	:	0.518	0.077	0.067	0.028	0.301	0.009	K6.1		Zelená (Vysoká nad Veličkou)
PA212	-29	:	0.068	0.76	0.03	0.048	0.075	0.017	K6.2		Sizyj golubok
PA009	-20	:	0.008	0.702	0.031	0.222	0.02	0.017	K6.2		Lováňská (Löveni száp)
PA219	-18	:	0.009	0.353	0.023	0.585	0.016	0.013	K6.4		Biandekova
PA090	-25	:	0.014	0.052	0.017	0.84	0.01	0.068	K6.4		Šídlovka
PA166	-15	:	0.322	0.016	0.008	0.63	0.012	0.013	K6.4		Kirke
PA103	-11	:	0.337	0.018	0.006	0.591	0.015	0.034	K6.4		Ryngló
PA085	-22	:	0.01	0.018	0.012	0.425	0.009	0.527	K6.6		Königsbašská raná
PA088	-19	:	0.009	0.016	0.007	0.5	0.008	0.461	K6.4		Pearl
PA016	-26	:	0.009	0.408	0.009	0.011	0.009	0.555	K6.6		XV/4 Št. Jugoslavie
PA080	-25	:	0.01	0.927	0.009	0.014	0.012	0.027	K6.2		California blue
PA115	-30	:	0.423	0.476	0.016	0.021	0.015	0.049	K6.2		Št. Jugoslavie 21
PA122	-18	:	0.014	0.455	0.445	0.017	0.014	0.054	K6.2		Santa Rosa
PA283	-26	:	0.123	0.318	0.102	0.086	0.198	0.173	K6.2		LEP-1
PA137	-22	:	0.036	0.596	0.094	0.098	0.161	0.015	K6.2		Ksiaze walli
PA473	-18	:	0.011	0.013	0.401	0.025	0.008	0.542	K6.6		Unknown 5
PA736	-23	:	0.043	0.037	0.361	0.04	0.02	0.499	K6.6		Colora
PA704	-22	:	0.015	0.022	0.352	0.044	0.011	0.556	K6.6		Katinka
PA740	-27	:	0.023	0.016	0.343	0.031	0.02	0.567	K6.6		Hanka
PA755	-25	:	0.031	0.025	0.193	0.349	0.045	0.357	K6.6		Juna
PA068	-18	:	0.009	0.011	0.117	0.404	0.013	0.446	K6.6		Julka
PA413	-19	:	0.028	0.092	0.328	0.441	0.017	0.094	K6.4		Zimmerova (4290008)
PA262	-25	:	0.014	0.015	0.02	0.925	0.013	0.013	K6.4		Štolcova
PA268	-18	:	0.016	0.086	0.035	0.84	0.014	0.008	K6.4		Žlutá (Medlovice)
PA361	-22	:	0.013	0.02	0.06	0.826	0.051	0.031	K6.4		Scoldus
PA305	-25	:	0.046	0.55	0.169	0.181	0.021	0.034	K6.2		Sklepula (Ryngle)
PA397	-22	:	0.016	0.617	0.076	0.241	0.026	0.023	K6.2		Unknown 2
PA391	-16	:	0.014	0.032	0.272	0.655	0.019	0.008	K6.4		Unknown 1
PA448	-16	:	0.015	0.023	0.31	0.62	0.024	0.008	K6.4		Vítek
PA548	-16	:	0.018	0.035	0.311	0.601	0.024	0.011	K6.4		Horňácká Durancie (5077657)
PA466	-19	:	0.051	0.075	0.073	0.761	0.028	0.013	K6.4		Malenovická
PA045	-19	:	0.149	0.083	0.03	0.523	0.009	0.205	K6.4		Flotowova mirabelka
PA055	-22	:	0.104	0.022	0.023	0.812	0.022	0.017	K6.4		Czernowitzer (Černošická)
PA100	-25	:	0.136	0.022	0.045	0.675	0.014	0.107	K6.4		Viola szini diapré
PA678	-23	:	0.787	0.046	0.011	0.055	0.009	0.091	K6.1		Bryská
PA053	-27	:	0.354	0.063	0.01	0.02	0.057	0.496	K6.6		Edda
PA138	-25	:	0.608	0.107	0.016	0.035	0.188	0.045	K6.1		Mallard (Norway)
PA057	-40	:	0.354	0.022	0.012	0.015	0.016	0.58	K6.6		H 5/10 B
PA072	-30	:	0.42	0.095	0.007	0.011	0.01	0.457	K6.6		Dor Silvia
PA200	-30	:	0.795	0.085	0.009	0.016	0.016	0.078	K6.1		Althanova
PA201	-29	:	0.81	0.076	0.009	0.016	0.015	0.074	K6.1		Althanova
PA070	-31	:	0.088	0.747	0.01	0.013	0.008	0.133	K6.2		Malvazinka
PA133	-26	:	0.207	0.658	0.018	0.027	0.034	0.056	K6.2		Utility
PA224	-27	:	0.34	0.588	0.011	0.022	0.011	0.029	K6.2		Reeves
PA120	-29	:	0.238	0.202	0.012	0.501	0.016	0.03	K6.4		Kontěmirovka
PA127	-25	:	0.406	0.348	0.03	0.149	0.04	0.027	K6.1		Jajcnaja sinaja
PA074	-16	:	0.712	0.212	0.009	0.028	0.028	0.01	K6.1		Meruňková od Včeláka
PA188	-19	:	0.967	0.007	0.005	0.006	0.009	0.006	K6.1		Zelená renklóda
PA528	-19	:	0.968	0.007	0.005	0.006	0.008	0.006	K6.1		Zelená renklóda
PA764	-19	:	0.967	0.007	0.005	0.006	0.009	0.006	K6.1		Zelená renklóda
PA264	-19	:	0.682	0.024	0.023	0.206	0.056	0.009	K6.1		Pavlůvky
PA284	-25	:	0.795	0.023	0.012	0.044	0.11	0.017	K6.1		Modrá slíva (Hrdlička)
PA537	-29	:	0.934	0.018	0.008	0.013	0.015	0.012	K6.1		Wazonova
PA235	-26	:	0.883	0.023	0.034	0.043	0.009	0.008	K6.1		Reine Claude Diaphane
PA298	-30	:	0.234	0.297	0.023	0.367	0.046	0.033	K6.4		Černosliv Samarkandskij
PA369	-29	:	0.381	0.29	0.026	0.115	0.165	0.023	K6.1		Burton
PA065	-23	:	0.035	0.774	0.01	0.032	0.066	0.082	K6.2		Carská
PA066	-23	:	0.024	0.796	0.011	0.023	0.064	0.082	K6.2		Carská
PA106	-27	:	0.219	0.678	0.008	0.017	0.053	0.026	K6.2		Alvena
PA117	-25	:	0.025	0.024	0.015	0.871	0.038	0.027	K6.4		Bílá trnečka
PA263	-15	:	0.046	0.019	0.009	0.869	0.048	0.009	K6.4		Spáčilova (Pitín)
PA169	-25	:	0.009	0.017	0.016	0.937	0.011	0.01	K6.4		Modrý špendlík
PA136	-22	:	0.014	0.134	0.058	0.754	0.029	0.011	K6.4		Cukrová velká
PA154	-20	:	0.015	0.012	0.026	0.927	0.01	0.009	K6.4		Valašská trnečka
PA266	-22	:	0.016	0.009	0.033	0.918	0.014	0.01	K6.4		Anička
PA375	-31	:	0.024	0.096	0.061	0.752	0.056	0.011	K6.4		Christov
PA160	-25	:	0.01	0.017	0.438	0.508	0.011	0.015	K6.4		Čachtická skorá
PA287	-11	:	0.01	0.017	0.028	0.917	0.017	0.011	K6.4		Tončala
PA288	-11	:	0.009	0.017	0.054	0.901	0.01	0.009	K6.4		Gulovačky 2
PA151	-30	:	0.017	0.663	0.279	0.014	0.012	0.015	K6.2		Kišiněvskaja rannaja
PA174	-22	:	0.018	0.245	0.014	0.678	0.017	0.026	K6.4		Mirabelka Juane de Ploudiv
PA050	-31	:	0.555	0.373	0.016	0.025	0.015	0.017	K6.1		Meritare
PA060	-23	:	0.893	0.018	0.014	0.043	0.017	0.015	K6.1		Opál
PA098	-27	:	0.756	0.013	0.011	0.029	0.049	0.141	K6.1		Delikya
PA142	-27	:	0.833	0.041	0.07	0.027	0.012	0.017	K6.1		Frigga
PA104	-27	:	0.922	0.025	0.02	0.011	0.011	0.011	K6.1		Oullinská renklóda
PA697	-27	:	0.921	0.025	0.02	0.011	0.011	0.011	K6.1		Oullinská renklóda
PA766	-22	:	0.502	0.013	0.006	0.438	0.015	0.026	K6.1		Tipala
PA109	-25	:	0.025	0.251	0.009	0.683	0.009	0.023	K6.4		Sinaja ptica
PA113	-22	:	0.018	0.118	0.015	0.816	0.009	0.024	K6.4		Jelta butilcovidna
PA291	-26	:	0.018	0.16	0.093	0.636	0.021	0.072	K6.4		Kozí cecky
PA259	-26	:	0.013	0.018	0.465	0.481	0.009	0.013	K6.4		Žlutá švestka z Polska
PA179	-30	:	0.063	0.018	0.011	0.875	0.021	0.012	K6.4		Trnina x Kirka

## Sheet: GP comparison
different alleles (in comparison of 2 genotypes)
different alleles, rare (in comparison of more than 2 genotypes)
different alleles, prevailing (in comparison of more than 2 genotypes)
ID	Genotype	Origin	Number of different alleles (relatively to prevailing alleles)	CPPCT033						CPSCT042						UDP98-412						CPSCT005						EMPAS02						AMPA100						CPSCT039						PacA33
Varieties
PA005	Topfirst	Čačanska Najbolja x Ruth Gerstetter	13	106	NA	NA	112	120	122	167	NA	NA	169	177	181	91	NA	NA	NA	95	99	179	NA	181	189	195	207	120	NA	NA	123	126	140	200	208	210	212	214	216	97	NA	105	110	118	120	170	NA	NA	NA
PA013	Ruth Gerstetter	Bryská x Carská		110	NA	112	118	120	122	165	NA	NA	169	177	181	91	NA	NA	95	99	136	179	NA	NA	181	189	195	107	NA	NA	120	123	140	200	204	208	210	212	224	97	NA	110	118	120	139	170	NA	NA	NA
PA008	Hanita	President x Auerbacher	14	97	112	114	116	120	122	173	NA	NA	NA	175	180	91	NA	95	99	109	136	177	179	181	195	197	207	107	NA	NA	114	123	130	202	NA	NA	204	212	214	91	NA	NA	NA	97	133	170	181	187	189
PA703	Hanita	President x Auerbacher		97	112	114	116	120	122	173	NA	NA	NA	175	180	91	NA	95	99	109	136	177	NA	179	181	197	207	107	NA	NA	114	123	130	202	NA	NA	204	212	214	91	NA	NA	NA	97	133	170	181	187	189
PA778	Haroma	(Ortenauer x Stanley 34) x Hanita		97	112	114	116	120	122	173	NA	NA	NA	175	180	95	99	101	107	109	136	177	NA	181	189	197	207	107	NA	NA	114	123	130	204	NA	210	212	214	216	91	NA	NA	97	105	133	170	181	185	187
PA102	Čačanská Najbolja	Wagenheimova x Požegača	18	106	NA	112	118	120	122	167	NA	NA	NA	169	177	91	NA	NA	NA	95	107	179	NA	181	189	195	207	107	NA	114	123	126	140	210	NA	212	214	216	224	97	NA	105	118	139	143	170	181	189	197
PA354	Haganta	Čačanská najbolja x Valor		97	NA	102	112	118	122	169	NA	NA	171	177	180	89	NA	NA	91	99	107	181	NA	183	187	195	207	107	NA	114	123	126	140	202	NA	NA	212	214	216	97	NA	105	118	122	143	170	181	187	201
PA048	Ersinger	unknown origin, Germany	20	104	110	112	116	120	122	161	NA	NA	165	175	177	95	NA	NA	99	109	136	177	NA	179	181	189	197	107	NA	NA	NA	120	123	204	NA	NA	208	212	216	91	NA	NA	97	106	133	168	178	181	187
PA056	Felsina	Italian Prune x Ersinger		104	NA	NA	112	120	122	161	NA	NA	173	175	177	95	NA	99	101	109	136	177	NA	NA	181	197	207	107	NA	NA	NA	120	140	200	NA	204	212	214	216	91	NA	NA	NA	97	106	181	NA	185	187
PA056	Felsina	Italian Prune x Ersinger	21	104	NA	NA	112	120	122	161	NA	NA	173	175	177	95	NA	99	101	109	136	177	NA	NA	181	197	207	107	NA	NA	NA	120	140	200	NA	204	212	214	216	91	NA	NA	NA	97	106	181	NA	185	187
PA607	Jofela	Jojo × Felsina		97	NA	104	106	120	122	161	NA	NA	169	175	177	89	NA	95	99	101	109	177	NA	NA	NA	181	187	107	NA	NA	NA	114	120	204	NA	208	212	214	216	91	NA	NA	97	105	106	172	NA	181	185
PA791	Jofela	Jojo × Felsina		97	NA	104	106	120	122	161	NA	NA	169	175	177	89	NA	95	99	101	109	177	NA	NA	NA	181	187	107	NA	NA	NA	114	120	204	NA	208	212	214	216	91	NA	NA	97	105	106	172	NA	181	185
PA294	Tuleu Gras	chance seedling from Romania	20	112	NA	NA	NA	120	122	173	NA	NA	175	177	180	91	95	99	101	109	118	183	NA	185	187	197	201	111	112	114	120	123	130	204	NA	NA	206	212	214	91	NA	NA	97	105	110	181	NA	NA	183
PA359	Tuleu Dulce	Tuleu Gras x d’Agen		112	NA	NA	NA	120	122	173	NA	NA	NA	175	177	91	NA	NA	95	101	118	177	NA	NA	183	185	197	112	NA	114	120	123	126	204	206	208	210	212	240	91	NA	NA	NA	97	110	178	NA	181	187
Clonal variants
PA366	President	chance seedling from Great Britain	1	97	NA	NA	112	114	116	165	NA	NA	173	175	180	89	NA	NA	91	99	105	181	NA	183	195	197	207	107	NA	NA	114	120	130	200	202	204	212	214	240	91	NA	NA	NA	97	112	170	172	181	187
PA804	President	chance seedling from Great Britain		97	NA	NA	112	114	116	165	NA	NA	173	175	180	89	NA	NA	91	99	105	181	NA	183	195	197	207	107	NA	NA	114	120	130	200	202	204	212	214	240	91	NA	NA	NA	97	112	170	172	181	187
PA389	Samera	Stanley x Čačanská Lepotica	1	102	NA	106	112	116	122	167	NA	NA	169	171	181	91	NA	99	101	107	136	181	NA	NA	NA	NA	195	107	NA	120	126	130	140	208	NA	NA	210	212	214	97	NA	NA	105	120	143	181	NA	189	197
PA732	Samera	Stanley x Čačanská Lepotica		102	NA	106	112	116	122	167	NA	NA	169	171	181	91	NA	99	101	107	136	181	NA	NA	NA	NA	195	107	NA	120	126	130	140	208	NA	NA	210	212	214	97	NA	NA	105	122	143	181	NA	189	197
PA453	Čačanská raná	Wangenheimova x Požegača	1	102	NA	112	116	120	122	167	NA	NA	171	177	181	91	NA	NA	101	107	136	181	NA	NA	NA	189	195	114	NA	120	123	130	140	204	NA	208	212	214	216	97	NA	NA	105	120	141	170	NA	NA	181
PA690	Čačanská raná	Wangenheimova x Požegača	0	102	NA	112	116	120	122	167	NA	NA	171	177	181	91	NA	NA	101	107	136	181	NA	NA	NA	189	195	114	NA	120	123	130	140	204	NA	208	212	214	216	97	NA	NA	105	120	139	170	NA	NA	181
PA691	Čačanská raná	Wangenheimova x Požegača	1	102	NA	112	116	120	122	167	NA	NA	171	177	181	91	NA	NA	101	107	136	181	NA	NA	NA	189	195	114	NA	120	123	130	140	204	NA	208	212	214	216	97	NA	NA	105	120	139	170	NA	NA	181
PA189	Joganta	Jojo × Haganta	1	97	NA	102	112	120	122	169	NA	NA	171	175	177	91	NA	NA	NA	95	107	181	NA	NA	187	195	207	107	NA	NA	NA	114	140	202	208	212	214	216	242	91	NA	NA	97	105	120	172	NA	181	187
PA716	Joganta	Jojo × Haganta		97	NA	102	112	120	122	169	NA	NA	171	175	177	91	NA	NA	NA	95	107	181	NA	NA	187	195	205	107	NA	NA	NA	114	140	202	208	212	214	216	242	91	NA	NA	97	105	120	172	NA	181	187
PA232	Bluefre	Stanley x President	1	102	NA	112	114	116	120	167	NA	NA	171	173	175	89	NA	91	99	101	107	181	NA	NA	195	197	207	107	NA	111	114	126	130	200	NA	204	208	214	242	91	NA	NA	NA	97	143	172	178	181	189
PA405	Bluefre	Stanley x President		102	NA	112	114	116	120	167	NA	NA	171	173	175	89	NA	91	99	101	107	181	NA	NA	195	197	207	107	NA	111	114	126	130	200	NA	204	208	214	242	91	NA	NA	NA	97	143	172	178	181	189
PA775	Valjevka	d‘Agen 707 × Stanley	1	112	NA	NA	116	120	122	167	NA	NA	NA	173	175	89	NA	91	95	101	109	177	NA	181	183	189	195	107	NA	111	123	126	130	204	NA	210	212	216	240	91	NA	NA	97	105	143	168	NA	187	189
PA777	Valjevka	d‘Agen 707 × Stanley		112	NA	NA	116	120	122	167	NA	NA	NA	173	175	89	NA	91	95	101	109	177	NA	181	183	189	195	107	NA	111	123	126	130	204	NA	210	212	216	242	91	NA	NA	97	105	143	168	NA	187	189
PA335	Anna Späth	chance seedling from Germany	1	97	NA	106	112	120	122	161	NA	NA	170	173	177	89	NA	91	99	101	109	177	NA	NA	181	183	187	107	NA	NA	114	120	140	200	NA	212	214	216	240	91	NA	NA	97	105	110	168	170	181	187
PA542	Anna Späth	chance seedling from Germany		97	NA	106	112	120	122	161	NA	NA	170	173	177	89	NA	91	99	101	109	177	NA	NA	181	183	187	107	NA	NA	114	120	140	200	NA	212	214	216	240	91	NA	NA	97	105	110	168	170	181	187
PA208	Gabrovská	Kjustendilská modrá x Montfortská	1	97	NA	112	118	120	122	169	170	NA	NA	173	177	89	NA	91	95	101	105	173	NA	183	185	189	207	107	NA	NA	NA	114	120	202	204	208	214	216	240	91	NA	NA	97	105	118	168	NA	178	181
PA759	Gabrovská	Kjustendilská modrá x Montfortská		97	NA	112	118	120	122	169	170	NA	NA	173	177	89	NA	91	95	101	105	173	NA	183	185	189	207	107	NA	NA	NA	114	120	202	NA	204	208	214	216	91	NA	NA	97	105	118	168	NA	178	181
PA238	Švestka domácí	unknown origin	0	112	NA	NA	116	120	122	173	NA	NA	NA	175	177	89	NA	NA	95	101	109	177	NA	183	185	189	197	107	NA	114	120	123	130	204	NA	NA	212	214	216	91	NA	NA	97	105	106	168	181	185	187
PA300	Hauszwetsche zum Felde	unknown origin	1	112	NA	NA	116	120	122	173	NA	NA	NA	175	177	89	NA	NA	95	101	109	177	NA	183	185	189	197	107	NA	NA	114	120	130	204	NA	NA	212	214	216	91	NA	NA	97	105	106	168	181	185	187
PA343	Švestka domácí	unknown origin	1	112	NA	NA	116	120	122	173	NA	NA	NA	175	177	89	NA	NA	95	101	109	177	NA	183	185	189	197	107	NA	114	120	123	130	204	NA	NA	212	214	216	91	NA	NA	97	105	106	168	181	183	187
PA301	Požegača 87	unknown origin	2	112	NA	NA	116	120	122	173	NA	NA	NA	175	177	89	NA	NA	95	101	109	177	NA	183	185	189	197	107	NA	114	120	123	130	204	NA	NA	212	216	220	91	NA	NA	97	105	106	168	181	185	187
PA351	Homeside plum	unknown origin	1	112	NA	NA	116	120	122	173	NA	NA	NA	175	177	89	NA	NA	95	101	109	177	NA	183	185	189	197	107	NA	114	120	123	130	204	NA	NA	NA	212	216	91	NA	NA	97	105	106	168	181	185	187
PA321	Hauszwetsche Schüler	unknown origin	2	112	NA	NA	116	120	122	173	NA	NA	NA	175	177	89	NA	NA	95	101	109	177	NA	183	185	189	199	107	NA	114	120	123	130	204	NA	NA	212	214	216	91	NA	NA	97	105	106	168	181	185	187
PA338	Čestická švestka domácí	unknown origin	2	112	NA	NA	116	120	122	173	NA	NA	NA	175	177	89	NA	NA	95	101	109	177	NA	183	185	189	199	107	NA	114	120	123	130	204	NA	NA	212	214	216	91	NA	NA	97	105	106	168	183	185	187
PA244	Lesidrjanská	unknown origin	2	112	NA	NA	116	120	122	173	NA	NA	NA	175	177	89	NA	NA	95	101	109	177	NA	183	185	189	197	107	NA	114	120	123	130	204	NA	NA	212	214	216	91	NA	NA	97	105	106	168	181	185	187
PA197	Viktoria	unknown origin, Great Britain	1	106	NA	NA	112	114	122	163	NA	NA	165	175	177	89	NA	NA	91	105	109	177	NA	NA	181	187	197	107	NA	112	120	130	140	200	NA	204	210	212	214	91	NA	NA	97	110	145	172	NA	178	181
PA227	Viktoria	unknown origin, Great Britain		106	NA	NA	112	114	122	163	NA	NA	165	175	177	89	NA	NA	91	105	109	177	NA	NA	181	187	197	107	NA	112	120	130	140	200	NA	204	210	212	214	91	NA	NA	97	110	143	172	NA	178	181
PA200	Althanova	Zelená renklóda o.p.	1	106	NA	NA	112	120	122	161	NA	NA	NA	173	177	91	NA	NA	NA	99	105	173	NA	NA	181	195	207	107	NA	NA	114	120	140	200	NA	NA	202	204	212	91	NA	97	105	110	120	170	NA	NA	178
PA201	Althanova	Zelená renklóda o.p.		106	NA	NA	112	120	122	161	NA	NA	NA	173	177	91	NA	NA	NA	99	105	173	NA	NA	181	195	207	107	NA	NA	114	120	140	200	NA	NA	202	204	212	91	97	105	110	120	122	170	NA	NA	178
PA188	Zelená renklóda	unknown origin, France	1	97	NA	106	112	120	122	161	NA	NA	170	173	180	89	NA	NA	91	99	105	173	NA	NA	181	187	207	111	NA	NA	114	120	140	200	NA	202	210	212	240	91	97	105	110	112	122	170	NA	178	181
PA528	Zelená renklóda	unknown origin, France	0	97	NA	106	112	120	122	161	NA	NA	170	173	180	89	NA	NA	91	99	105	173	NA	NA	181	187	207	111	NA	NA	114	120	140	200	NA	202	210	212	240	91	97	105	110	112	122	170	NA	178	181
PA764	Zelená renklóda	unknown origin, France	1	97	NA	106	112	120	122	161	NA	NA	170	173	180	89	NA	NA	91	99	105	173	NA	NA	181	187	207	111	NA	NA	114	120	140	200	NA	202	210	212	240	91	97	105	110	112	122	170	NA	178	181
PA065	Carská	unknown origin, Great Britain	1	106	NA	NA	112	118	120	163	NA	169	173	177	180	87	NA	91	101	105	136	181	NA	NA	NA	NA	193	107	NA	NA	114	120	130	202	204	208	210	214	224	93	NA	97	105	112	118	176	178	181	189
PA066	Carská	unknown origin, Great Britain		106	NA	NA	112	118	120	163	NA	169	173	177	180	87	NA	91	101	105	136	181	NA	NA	NA	NA	191	107	NA	NA	114	120	130	202	204	208	210	214	224	93	NA	97	105	112	118	176	178	181	189
PA104	Oullinská renklóda	chance seedling from France	1	97	NA	106	114	120	122	169	170	NA	NA	173	175	91	NA	NA	NA	NA	99	173	NA	181	185	197	207	107	NA	NA	NA	120	140	200	NA	NA	204	210	212	91	NA	NA	105	112	122	170	NA	NA	181
PA697	Oullinská renklóda	chance seedling from France		97	NA	106	114	120	122	169	170	NA	NA	173	175	91	NA	NA	NA	NA	99	173	NA	181	185	197	207	107	NA	NA	NA	120	140	200	NA	NA	204	210	212	91	NA	NA	105	112	122	170	NA	NA	181
Identified potential clonal variants, though with different names/unknown origin; usually local cultivars
PA329	Unknown 6	???	2	97	NA	NA	112	116	122	165	NA	170	173	175	180	91	NA	NA	95	99	105	177	NA	NA	181	189	203	111	NA	114	120	126	130	204	NA	208	210	216	240	97	NA	NA	106	110	112	170	172	174	178
PA475	Lipnická	local variety from the Czech Republic		97	NA	NA	112	116	122	165	NA	170	173	175	180	91	NA	NA	95	99	105	177	NA	NA	181	189	205	111	NA	114	120	126	130	204	NA	208	210	216	240	97	NA	NA	106	110	112	170	172	174	181
PA241	Broumovská švestka	local variety from the Czech Republic	2	97	NA	NA	116	120	122	170	NA	NA	NA	173	175	91	95	99	101	105	109	177	181	183	187	189	207	107	NA	NA	111	114	140	200	NA	212	214	216	240	91	NA	NA	NA	97	106	178	NA	181	185
PA447	Vlaška	local variety, synonym of "Italian variety" in old Czech	2	97	NA	NA	116	120	122	170	NA	NA	NA	173	175	91	95	99	101	105	109	177	181	183	187	189	207	107	NA	NA	111	114	140	200	NA	212	214	216	240	91	NA	NA	97	105	106	178	NA	181	185
PA243	Italian prune sel. Italianke	local variety from the Czech Republic	2	97	NA	NA	118	120	122	170	NA	NA	NA	173	175	91	95	99	101	105	109	177	181	183	187	189	207	107	NA	NA	111	114	140	200	NA	212	214	216	240	91	NA	NA	97	105	106	178	NA	181	185
PA085	Königsbašská raná	local cultivar from Germany	3	104	NA	110	112	116	120	161	NA	165	167	177	179	91	NA	99	114	124	136	177	NA	179	181	197	199	107	NA	NA	111	120	123	200	NA	204	210	212	224	97	NA	NA	110	120	133	170	NA	176	178
PA088	Pearl	advanced/improved cultivar from Yugoslavia		104	NA	110	112	116	120	161	NA	165	167	177	179	91	94	99	114	124	136	177	NA	NA	179	181	197	107	NA	NA	111	120	123	196	200	204	210	212	224	93	NA	97	110	120	135	170	NA	176	178
PA391	Unknown 1	???	5	97	NA	106	112	122	124	167	NA	NA	NA	179	182	93	NA	95	105	107	109	173	177	181	183	187	189	111	NA	123	124	126	130	200	NA	202	204	214	216	91	NA	NA	97	105	110	170	NA	181	187
PA448	Vítek	local variety from the Czech Republic	2	97	NA	106	112	120	122	167	NA	NA	177	179	180	93	NA	95	105	107	109	173	177	181	183	187	189	111	NA	123	124	126	130	200	NA	202	204	214	216	91	NA	NA	97	105	108	170	NA	181	187
PA548	Horňácká Durancie (5077657)	local variety from the Czech Republic	1	97	NA	106	112	120	122	167	NA	NA	177	179	180	93	NA	95	105	107	109	173	177	181	183	187	189	111	NA	123	124	126	130	200	NA	202	204	214	216	91	NA	NA	97	105	110	170	NA	181	187
PA154	Valašská trnečka	local variety from the Czech Republic	5	95	97	104	106	112	118	173	NA	NA	NA	NA	177	91	NA	NA	NA	95	122	177	NA	NA	179	181	203	107	NA	114	120	126	140	200	NA	206	208	216	240	97	NA	NA	105	106	112	168	174	181	185
PA266	Anička	local variety from the Czech Republic		95	97	104	106	112	120	173	NA	NA	NA	NA	177	91	NA	NA	NA	95	122	177	NA	NA	179	181	203	107	NA	114	120	126	140	200	NA	206	208	216	240	97	NA	NA	105	106	112	168	174	181	185
PA287	Tončala	local variety from the Czech Republic	2	95	100	104	114	118	120	171	NA	NA	173	177	179	91	95	105	114	116	122	173	NA	179	187	195	207	107	114	120	123	126	151	200	204	206	208	212	216	89	NA	95	97	106	116	168	170	174	178
PA288	Gulovačky 2	local variety from the Czech Republic		95	100	104	114	118	120	173	NA	NA	175	177	179	91	95	105	114	116	122	173	NA	179	187	195	207	107	114	120	123	126	151	200	204	206	208	212	216	89	NA	95	97	106	116	168	170	174	178
[truncated: 26 more columns]

## Sheet: Pedigree
	Parent 1			Parent 2			Inconclusive
		Čačanska Najbolja (PA102)							Topfirst (PA005)							Ruth Gerstetter (PA013)						PolyGene V1.7 simulation
CPPCT033	106	NA	112	118	120	122		106	NA	NA	112	120	122		110	NA	112	118	120	122		Estimate error rate by pair mismatch in parent-pair analyse (sexes unknown)
CPSCT042	167	NA	NA	NA	169	177		167	NA	NA	169	177	181		165	NA	NA	169	177	181		Estimating genotyping error rate from pair mismatch
UDP98-412	91	NA	NA	NA	95	107		91	NA	NA	NA	95	99		91	NA	NA	95	99	136		Locus	n_pair	gamma	delta	E	weight
CPSCT005	179	NA	181	189	195	207		179	NA	181	189	195	207		179	NA	NA	181	189	195		CPPCT033	4	0.000	0.171	0.000	0.683
EMPAS02	107	NA	114	123	126	140		120	NA	NA	123	126	140		107	NA	NA	120	123	140		CPSCT042	4	0.000	0.247	0.000	0.989
AMPA100	210	NA	212	214	216	224		200	208	210	212	214	216		200	204	208	210	212	224		UDP98412	4	0.000	0.293	0.000	1.172
CPSCT039	97	NA	105	118	139	143		97	NA	105	110	118	120		97	NA	110	118	120	139		CPSCT005	4	0.000	0.344	0.000	1.375
PacA33	170	181	189	197	201	250		170	NA	NA	NA	181	201		170	NA	NA	NA	181	201		EMPAS02	4	0.000	0.126	0.000	0.503
UCD-CH17	128	133	137	143	145	147		133	NA	NA	137	143	145		133	NA	NA	137	143	149		AMPA100	4	0.000	0.232	0.000	0.929
EMPAS14	165	NA	NA	168	180	182		106	NA	NA	165	180	182		106	NA	NA	NA	180	182		CPSCT039	4	0.000	0.193	0.000	0.773
UDAp446	123	NA	137	152	157	173		135	NA	NA	137	152	157		135	NA	NA	137	152	157		PacA33	4	0.000	0.580	0.000	2.322
CPSCT026	165	181	189	196	199	207		165	181	196	197	199	207		165	NA	189	196	197	207		UCDCH17	4	0.000	0.366	0.000	1.466
																						EMPAS14	4	0.000	0.117	0.000	0.468
																						UDAp446	4	0.000	0.649	0.000	2.597
																						CPSCT026	4	0.000	0.426	0.000	1.705
																						Number of pairs sampled to estimate delta: 100000
		Čačanska Najbolja (PA102)							Haganta (PA354)							Valor (PA700)						Number of reference pairs: 4
CPPCT033	106	NA	112	118	120	122		97	NA	102	112	118	122		97	NA	102	112	114	120		Multi-locus E: 0.000
CPSCT042	167	NA	NA	NA	169	177		169	NA	NA	171	177	180		165	NA	171	175	177	180		Estimated genotyping error rate: 0.000
UDP98-412	91	NA	NA	NA	95	107		89	NA	NA	91	99	107		89	NA	NA	91	99	105		Variance of genotyping error rate: e / 29.963
CPSCT005	179	NA	181	189	195	207		181	NA	183	187	195	207		173	NA	181	183	187	195		Weight of genotyping error rate: 29.963
EMPAS02	107	NA	114	123	126	140		107	NA	114	123	126	140		107	114	120	123	126	140
AMPA100	210	NA	212	214	216	224		202	NA	NA	212	214	216		202	NA	210	212	214	240		Estimate error rate by pair mismatch in parent-pair analyse (sexes unknown)
CPSCT039	97	NA	105	118	139	143		97	NA	105	118	122	143		91	NA	97	105	112	122		Estimating genotyping error rate from trio mismatch
PacA33	170	181	189	197	201	250		170	181	187	201	248	250		172	NA	181	187	244	248		Locus	n_trio	gamma	delta	deltao	deltas	deltap	e	weight
UCD-CH17	128	133	137	143	145	147		128	NA	137	143	145	147		137	NA	NA	141	145	147		CPPCT033	2	0.000	2.417	0.806	0.940	0.806	0.000	4.835
EMPAS14	165	NA	NA	168	180	182		165	NA	NA	168	180	182		106	NA	NA	NA	165	182		CPSCT042	2	0.000	2.644	0.881	0.967	0.881	0.000	5.288
UDAp446	123	NA	137	152	157	173		137	145	152	155	157	173		123	130	137	141	145	155		UDP98412	2	0.000	2.605	0.868	0.955	0.868	0.000	5.210
CPSCT026	165	181	189	196	199	207		165	NA	NA	189	196	207		165	NA	NA	NA	189	197		CPSCT005	2	0.000	2.695	0.898	0.970	0.898	0.000	5.389
																						EMPAS02	2	0.000	2.153	0.718	0.940	0.718	0.000	4.305
																						AMPA100	2	0.000	2.522	0.841	0.971	0.841	0.000	5.045
																						CPSCT039	2	0.000	2.567	0.856	0.954	0.856	0.000	5.134
																						PacA33	2	0.000	2.925	0.975	0.990	0.975	0.000	5.850
																						UCDCH17	2	0.000	2.713	0.904	0.973	0.904	0.000	5.425
		Felsina (PA056)							Jofela (PA607)							Jojo (PA251)						EMPAS14	2	0.000	2.386	0.795	0.933	0.795	0.000	4.772
CPPCT033	104	NA	NA	112	120	122		97	NA	104	106	120	122		97	NA	NA	106	120	122		UDAp446	2	0.000	2.937	0.979	0.991	0.979	0.000	5.873
CPSCT042	161	NA	NA	173	175	177		161	NA	NA	169	175	177		169	NA	NA	173	175	177		CPSCT026	2	0.000	2.773	0.924	0.975	0.924	0.000	5.546
UDP98-412	95	NA	99	101	109	136		89	NA	95	99	101	109		89	NA	91	95	101	109
CPSCT005	177	NA	NA	181	197	207		177	NA	NA	NA	181	187		181	NA	NA	187	189	207		Number of trios sampled to estimate delta: 100000
EMPAS02	107	NA	NA	NA	120	140		107	NA	NA	NA	114	120		107	NA	NA	111	114	126		Number of reference pairs: 6
AMPA100	200	NA	204	212	214	216		204	NA	208	212	214	216		200	NA	208	214	216	242		Number of reference trios: 2
CPSCT039	91	NA	NA	NA	97	106		91	NA	NA	97	105	106		91	NA	NA	97	105	120		Selfing rate in the reference trios: 0 / 2
PacA33	181	NA	185	187	201	221		172	NA	181	185	189	221		172	181	185	187	189	197		Estimated genotyping error rate: 0.000
UCD-CH17	143	NA	145	147	151	156		139	NA	145	147	149	151		139	NA	NA	145	147	149		Variance of genotyping error rate: e / 62.672
EMPAS14	108	163	165	168	182	184		163	NA	NA	165	168	182		163	NA	NA	165	168	184		Weight of genotyping error rate: 62.672
UDAp446	137	NA	141	145	148	159		130	NA	NA	137	139	159		123	130	137	139	141	148
CPSCT026	193	196	197	201	203	207		165	NA	181	193	201	207		165	NA	NA	NA	181	193		Estimated genotyping error rate in all applications: 0.000
																						Weight of genotyping error rate in all applications: 92.635
